# Supplementary material for: Characterization and functional analysis of Toxoplasma Golgi-associated proteins identified by proximity labeling
Source: mBio. 2024 Sep 30;15(11):e02380-24. doi: 10.1128/mbio.02380-24 (PMC11559087; doi:10.1128/mbio.02380-24)
Supplement: Table S1 — ULP1 TurboID results. [file mbio.02380-24-s0006.xlsx]

## Sheet: Ulp1 TurboID Mass Spec Results
	Gene ID	ToxoDB Annotation	Control (1)	Control (1)	Control (Average)	Ulp1TurboID (1)	Ulp1TurboID (2)	Ulp1TurboID (Average)	Enrichment Diff	Enrichment Fold	GWCS	SP	#TMDs	Computed GO Components	Computed GO Functions	Computed GO Processes
Sec31	TGGT1_311400	WD domain, G-beta repeat-containing protein	35	21	28	694	703	698.5	670.5	24.9464	-5.53	no	0	cytoplasm	protein binding	endoplasmic reticulum to Golgi vesicle-mediated transport
	TGGT1_291180	hypothetical protein	39	67	53	579	612	595.5	542.5	11.2358	-4.69	no	0	N/A	N/A	N/A
	TGGT1_213392	surface antigen repeat-containing protein	10	11	10.5	459	525	492	481.5	46.8571	-5.02	no	0	N/A	actin binding	actin cytoskeleton organization
Sec16-L	TGGT1_294730	hypothetical protein	18	6	12	457	479	468	456	39	-2.21	no	0	N/A	N/A	N/A
Ulp1	TGGT1_289120	hypothetical protein	3	0	1.5	337	345	341	339.5	227.333	-3.8	no	0	N/A	N/A	N/A
TRAPPC11	TGGT1_264090	hypothetical protein	0	4	2	336	317	326.5	324.5	163.25	-4.74	no	0	N/A	N/A	N/A
DYM	TGGT1_262450	hypothetical protein	7	7	7	270	304	287	280	41	-0.86	no	0	N/A	N/A	N/A
	TGGT1_230000	hypothetical protein	0	0	0	264	264	264	264	#DIV/0!	-5.29	no	0	N/A	protein binding	N/A
Trs85	TGGT1_214610	hypothetical protein	0	0	0	268	245	256.5	256.5	#DIV/0!	-4.12	no	0	N/A	N/A	N/A
	TGGT1_313270	hypothetical protein	0	0	0	234	215	224.5	224.5	#DIV/0!	-3.31	no	0	N/A	N/A	N/A
DrpB	TGGT1_321620	dynamin-related protein DRPB	22	38	30	256	250	253	223	8.43333	-4.91	no	0	Golgi apparatus;cytoplasm	GTP binding;GTPase activity	N/A
	TGGT1_273800	WD domain, G-beta repeat-containing protein	0	3	1.5	197	212	204.5	203	136.333	-4.12	no	0	N/A	protein binding	N/A
COG1	TGGT1_290310	hypothetical protein	0	0	0	201	196	198.5	198.5	#DIV/0!	-3.75	no	0	N/A	N/A	N/A
Sec13	TGGT1_201700	WD domain, G-beta repeat-containing protein	19	16	17.5	196	229	212.5	195	12.1429	-3.65	no	0	COPII vesicle coat;Golgi membrane	histone acetyltransferase activity;protein binding;structural molecule activity	COPII-coated vesicle budding;positive regulation of TORC1 signaling;protein transport;vesicle-mediated transport
	TGGT1_293180	NADP-specific glutamate dehydrogenase	17	46	31.5	220	228	224	192.5	7.11111	1.34	no	0	N/A	glutamate dehydrogenase (NADP+) activity;oxidoreductase activity;oxidoreductase activity, acting on the CH-NH2 group of donors, NAD or NADP as acceptor	cellular amino acid metabolic process;obsolete oxidation-reduction process
	TGGT1_315860	EF hand domain-containing protein	0	5	2.5	202	179	190.5	188	76.2	-4.91	no	0	N/A	calcium ion binding	N/A
	TGGT1_232340	protein phosphatase 2C domain-containing protein	22	22	22	196	186	191	169	8.68182	-0.25	no	0	N/A	catalytic activity;cation binding;metal ion binding;phosphoprotein phosphatase activity;protein serine/threonine phosphatase activity	protein dephosphorylation
	TGGT1_310190	PIK3R4 kinase-related protein (incomplete catalytic triad)	0	6	3	156	169	162.5	159.5	54.1667	-2.28	no	0	N/A	ATP binding;protein kinase activity	protein phosphorylation
GBF1	TGGT1_232190	Sec7 domain-containing protein	0	2	1	170	144	157	156	157	-5.57	no	0	intracellular anatomical structure	ARF guanyl-nucleotide exchange factor activity	regulation of ARF protein signal transduction
	TGGT1_306660	RNA pseudouridine synthase superfamily protein	9	15	12	160	165	162.5	150.5	13.5417	-4.59	no	0	N/A	RNA binding;protein binding;pseudouridine synthase activity	RNA modification;pseudouridine synthesis
COG5	TGGT1_251730	hypothetical protein	0	0	0	151	138	144.5	144.5	#DIV/0!	-4.64	no	0	Golgi transport complex	N/A	intra-Golgi vesicle-mediated transport
	TGGT1_203665	hypothetical protein	0	0	0	143	145	144	144	#DIV/0!	1.08	no	0	N/A	N/A	N/A
	TGGT1_226660	hypothetical protein	5	5	5	142	149	145.5	140.5	29.1	-6.49	no	0	N/A	N/A	N/A
	TGGT1_245560	hypothetical protein	0	3	1.5	150	132	141	139.5	94	-0.29	no	0	N/A	N/A	N/A
COG2	TGGT1_273580	hypothetical protein	2	0	1	136	143	139.5	138.5	139.5	-3.87	no	0	membrane	N/A	Golgi organization;protein transport
	TGGT1_262390	TLD protein	2	2	2	138	137	137.5	135.5	68.75	-2.15	no	0	N/A	N/A	N/A
	TGGT1_275350	TBC domain-containing protein	4	0	2	137	133	135	133	67.5	-0.58	no	0	intracellular anatomical structure	GTPase activator activity	regulation of GTPase activity
	TGGT1_279320	hypothetical protein	0	0	0	135	122	128.5	128.5	#DIV/0!	-2.18	no	0	N/A	N/A	N/A
GLP2	TGGT1_207370	hypothetical protein	0	2	1	124	129	126.5	125.5	126.5	-3.89	no	0	N/A	N/A	N/A
	TGGT1_307040	shikimate dehydrogenase substrate binding domain-containing protein	0	4	2	127	122	124.5	122.5	62.25	-5.22	no	0	N/A	3-dehydroquinate dehydratase activity;3-dehydroquinate synthase activity;ATP binding;catalytic activity;purine-nucleoside phosphorylase activity;shikimate 3-dehydrogenase (NADP+) activity;shikimate kinase activity;transferase activity, transferring alkyl or aryl (other than methyl) groups	aromatic amino acid family biosynthetic process;nucleoside metabolic process;obsolete oxidation-reduction process
	TGGT1_314530	RPAP1 family protein	0	4	2	121	125	123	121	61.5	-4.96	no	0	N/A	N/A	transcription by RNA polymerase II
	TGGT1_238400	endonuclease/exonuclease/phosphatase domain-containing protein	0	0	0	123	113	118	118	#DIV/0!	-3.7	no	0	N/A	endonuclease activity;exonuclease activity;phosphatidylinositol-4,5-bisphosphate 5-phosphatase activity;phosphoric ester hydrolase activity	phosphatidylinositol dephosphorylation
COG6	TGGT1_224150	hypothetical protein	0	0	0	111	115	113	113	#DIV/0!	-3.18	no	0	Golgi membrane;Golgi transport complex	N/A	intra-Golgi vesicle-mediated transport;protein transport
	TGGT1_205130	hypothetical protein	5	11	8	118	120	119	111	14.875	-0.51	no	0	N/A	N/A	N/A
	TGGT1_298610	GYF domain-containing protein	0	0	0	107	106	106.5	106.5	#DIV/0!	-2.16	no	0	N/A	protein binding	N/A
	TGGT1_275490	hypothetical protein	0	0	0	112	99	105.5	105.5	#DIV/0!	-4.18	no	0	nuclear pore	structural constituent of nuclear pore	N/A
	TGGT1_311230	hypothetical protein	9	11	10	133	97	115	105	11.5	0.74	no	1	integral component of membrane	N/A	N/A
	TGGT1_226960	phosphofructokinase PFKII	19	40	29.5	129	137	133	103.5	4.50847	-5.19	no	0	6-phosphofructokinase complex;cytoplasm	6-phosphofructokinase activity;ATP binding;diphosphate-fructose-6-phosphate 1-phosphotransferase activity;metal ion binding	fructose 6-phosphate metabolic process;glycolytic process
	TGGT1_291140	CCR4-Not complex component, Not1 protein	13	14	13.5	113	117	115	101.5	8.51852	-4.57	no	0	CCR4-NOT core complex	N/A	regulation of translation
	TGGT1_226510	Sec23/Sec24 trunk domain-containing protein	0	0	0	104	93	98.5	98.5	#DIV/0!	-4.28	no	0	COPII vesicle coat	zinc ion binding	endoplasmic reticulum to Golgi vesicle-mediated transport;intracellular protein transport
	TGGT1_239410	hypothetical protein	0	0	0	97	99	98	98	#DIV/0!	-3.68	no	0	CCR4-NOT complex	RNA binding;nucleic acid binding;ubiquitin-protein transferase activity	N/A
	TGGT1_204160	GYF domain-containing protein	2	3	2.5	103	96	99.5	97	39.8	-4.57	no	0	N/A	protein binding;translation initiation factor activity	translational initiation
	TGGT1_228150	hypothetical protein	0	0	0	90	100	95	95	#DIV/0!	-1.48	no	0	N/A	N/A	N/A
	TGGT1_242830	putative XRN 5'-3' exonuclease	0	0	0	92	96	94	94	#DIV/0!	-4.96	no	0	intracellular anatomical structure	exonuclease activity;nucleic acid binding	N/A
	TGGT1_215380	hypothetical protein	0	2	1	96	93	94.5	93.5	94.5	1.92	no	0	N/A	N/A	N/A
COG4	TGGT1_212150	hypothetical protein	0	0	0	97	87	92	92	#DIV/0!	-4.24	no	0	N/A	N/A	N/A
	TGGT1_244380	cactin	11	10	10.5	106	99	102.5	92	9.7619	-4.92	no	0	N/A	protein binding	N/A
COG7	TGGT1_242030	hypothetical protein	0	0	0	88	95	91.5	91.5	#DIV/0!	-3.95	no	0	N/A	N/A	N/A
	TGGT1_286420A	putative elongation factor 1-alpha (EF-1-ALPHA)	87	90	88.5	202	153	177.5	89	2.00565	0.7	no	0	N/A	GTP binding;GTPase activity;nucleotidyltransferase activity;sulfate adenylyltransferase (ATP) activity;translation elongation factor activity	translational elongation
	TGGT1_259640	nucleoporin autopeptidase	0	0	0	96	81	88.5	88.5	#DIV/0!	-4.08	no	0	nuclear pore	structural constituent of nuclear pore	nucleocytoplasmic transport;transport
	TGGT1_237280	TLD protein	0	0	0	80	96	88	88	#DIV/0!	-0.16	no	0	intracellular anatomical structure	GTPase activator activity	regulation of GTPase activity
	TGGT1_300260	threonyl-tRNA synthetase family protein	4	5	4.5	87	97	92	87.5	20.4444	-4.32	no	0	cytoplasm	ATP binding;aminoacyl-tRNA ligase activity;nucleotide binding;threonine-tRNA ligase activity	tRNA aminoacylation;tRNA aminoacylation for protein translation;threonyl-tRNA aminoacylation
	TGGT1_269180	MIF4G domain-containing protein	0	2	1	91	85	88	87	88	-3.86	no	0	N/A	RNA binding;protein binding	RNA metabolic process
	TGGT1_268950	hypothetical protein	10	17	13.5	101	97	99	85.5	7.33333	-2.62	no	0	N/A	RNA binding	N/A
	TGGT1_268330	hypothetical protein	0	0	0	94	72	83	83	#DIV/0!	-3.88	no	1	integral component of membrane	N/A	N/A
	TGGT1_215700	phosphatidylinositol 3- and 4-kinase	0	0	0	75	87	81	81	#DIV/0!	-3.88	no	0	N/A	1-phosphatidylinositol-3-kinase activity;kinase activity;phosphatidylinositol 3-kinase activity;phosphotransferase activity, alcohol group as acceptor	phosphatidylinositol phosphate biosynthetic process;phosphatidylinositol-mediated signaling
	TGGT1_283850	peptidyl-prolyl cis-trans isomerase	5	9	7	78	97	87.5	80.5	12.5	-1.59	no	0	N/A	peptidyl-prolyl cis-trans isomerase activity;protein binding	protein folding;protein peptidyl-prolyl isomerization
	TGGT1_274130	TBC domain-containing protein	0	0	0	78	80	79	79	#DIV/0!	-1.84	no	0	intracellular anatomical structure	GTPase activator activity	regulation of GTPase activity
	TGGT1_288800	endonuclease/exonuclease/phosphatase family protein	3	0	1.5	79	82	80.5	79	53.6667	0.51	no	0	N/A	endonuclease activity;exonuclease activity;phosphatidylinositol-4,5-bisphosphate 5-phosphatase activity	phosphatidylinositol dephosphorylation
	TGGT1_315885	putative glycosyltransferase	0	0	0	88	69	78.5	78.5	#DIV/0!	-0.58	no	0	N/A	Skp1-protein-hydroxyproline N-acetylglucosaminyltransferase activity	N/A
	TGGT1_228750	calcium dependent protein kinase CDPK7	0	0	0	80	76	78	78	#DIV/0!	-4.13	no	0	N/A	ATP binding;calcium ion binding;myosin light chain kinase activity;protein kinase activity	protein phosphorylation
	TGGT1_289080	HEAT repeat-containing protein	0	0	0	82	73	77.5	77.5	#DIV/0!	-4.36	no	0	AP-3 adaptor complex;membrane coat	N/A	intracellular protein transport;vesicle-mediated transport
	TGGT1_289330	ubiquitin carboxyl-terminal hydrolase family 2 protein	5	4	4.5	76	87	81.5	77	18.1111	-4.51	no	0	N/A	obsolete ubiquitin thiolesterase activity;protein binding;thiol-dependent ubiquitinyl hydrolase activity	protein deubiquitination;ubiquitin-dependent protein catabolic process
TgEpsL	TGGT1_214180	ENTH domain-containing protein	6	5	5.5	78	83	80.5	75	14.6364	-0.52	no	0	N/A	N/A	N/A
	TGGT1_206580	formin FRM2	0	0	0	71	77	74	74	#DIV/0!	-1.12	no	0	inner membrane pellicle complex	N/A	N/A
	TGGT1_210700	hypothetical protein	0	4	2	73	77	75	73	37.5	-1.95	no	0	N/A	N/A	N/A
	TGGT1_270865	putative adenylate cyclase	6	9	7.5	88	72	80	72.5	10.6667	-1.12	no	0	N/A	adenylate cyclase activity;phosphorus-oxygen lyase activity	cyclic nucleotide biosynthetic process;intracellular signal transduction
	TGGT1_227610	hypothetical protein	0	0	0	80	63	71.5	71.5	#DIV/0!	-3.55	no	0	N/A	N/A	N/A
Vps9	TGGT1_230140	vacuolar sorting protein 9 (vps9) domain-containing protein	0	0	0	79	64	71.5	71.5	#DIV/0!	-3	no	0	N/A	N/A	N/A
	TGGT1_316680	RNA pseudouridine synthase superfamily protein	0	7	3.5	77	73	75	71.5	21.4286	-3.07	no	0	N/A	RNA binding;pseudouridine synthase activity	RNA modification;pseudouridine synthesis
	TGGT1_210345	hypothetical protein	0	0	0	78	63	70.5	70.5	#DIV/0!	-1.79	no	0	N/A	N/A	N/A
	TGGT1_304650	histidine acid phosphatase superfamily protein	0	3	1.5	74	70	72	70.5	48	-1.18	no	0	N/A	5-diphosphoinositol pentakisphosphate 3-kinase activity;acid phosphatase activity;diphosphoinositol-pentakisphosphate kinase activity;inositol heptakisphosphate kinase activity	N/A
	TGGT1_266830	Sec7 domain-containing protein	0	0	0	69	70	69.5	69.5	#DIV/0!	0.3	no	0	intracellular anatomical structure	ARF guanyl-nucleotide exchange factor activity;GTPase activator activity	regulation of ARF protein signal transduction;regulation of GTPase activity
	TGGT1_244120	hypothetical protein	0	0	0	73	65	69	69	#DIV/0!	-0.72	no	0	N/A	zinc ion binding	N/A
	TGGT1_320000	SCY kinase (incomplete catalytic triad)	0	0	0	69	69	69	69	#DIV/0!	-2.01	no	0	N/A	ATP binding;protein kinase activity	protein phosphorylation
	TGGT1_267800	dynamin-related protein DRPA	2	3	2.5	70	71	70.5	68	28.2	-4.14	no	0	apicoplast;mitochondrion	GTP binding;GTPase activity	N/A
	TGGT1_214990	hypothetical protein	0	0	0	70	64	67	67	#DIV/0!	-1.09	no	0	N/A	N/A	N/A
	TGGT1_201680	putative eukaryotic initiation factor-3 subunit 10	52	52	52	113	123	118	66	2.26923	-4.55	no	0	eukaryotic translation initiation factor 3 complex	translation initiation factor activity	N/A
	TGGT1_304630	ATG C terminal domain-containing protein	0	0	0	68	64	66	66	#DIV/0!	-0.44	no	0	N/A	N/A	N/A
	TGGT1_263000	Beige/BEACH domain-containing protein	0	0	0	61	70	65.5	65.5	#DIV/0!	-0.94	no	0	N/A	protein binding	N/A
WPDP	TGGT1_230400	hypothetical protein	0	4	2	67	67	67	65	33.5	-2.42	no	0	N/A	N/A	N/A
	TGGT1_300120	aminotransferase, class V superfamily protein	0	6	3	68	67	67.5	64.5	22.5	1.03	no	0	N/A	catalytic activity;cysteine desulfurase activity;transaminase activity	metabolic process
COG8	TGGT1_240540	hypothetical protein	0	0	0	68	59	63.5	63.5	#DIV/0!	-3.03	no	0	Golgi transport complex	N/A	N/A
	TGGT1_266640	putative Acetyl-coenzyme A synthetase 2	11	18	14.5	71	84	77.5	63	5.34483	0.59	no	0	N/A	AMP binding;ATP binding;acetate-CoA ligase activity;catalytic activity	acetyl-CoA biosynthetic process from acetate;metabolic process
	TGGT1_289650	PEP-carboxykinase I	7	15	11	76	70	73	62	6.63636	1.9	no	0	cytoplasm	ATP binding;kinase activity;phosphoenolpyruvate carboxykinase (ATP) activity;phosphoenolpyruvate carboxykinase activity;purine nucleotide binding	gluconeogenesis
	TGGT1_289190	tetratricopeptide repeat-containing protein	0	4	2	69	57	63	61	31.5	-3.82	no	0	N/A	protein binding	N/A
	TGGT1_273500	O-linked N-acetylglucosamine transferase	0	0	0	64	56	60	60	#DIV/0!	-0.11	no	0	N/A	protein binding;transferase activity	N/A
	TGGT1_213060	WD domain, G-beta repeat-containing protein	0	0	0	62	57	59.5	59.5	#DIV/0!	-0.99	no	0	N/A	dipeptidase activity;protein binding	N/A
	TGGT1_224890	hypothetical protein	0	2	1	64	56	60	59	60	1.08	no	0	N/A	N/A	N/A
	TGGT1_250700	hypothetical protein	5	4	4.5	68	58	63	58.5	14	-1.67	no	0	N/A	N/A	N/A
	TGGT1_280370	hypothetical protein	8	9	8.5	69	65	67	58.5	7.88235	-2.14	no	0	N/A	N/A	N/A
	TGGT1_255880	hypothetical protein	4	4	4	54	70	62	58	15.5	-1.56	no	0	N/A	N/A	N/A
	TGGT1_214090	signal peptidase	16	21	18.5	82	70	76	57.5	4.10811	-0.3	no	0	N/A	N/A	N/A
	TGGT1_219710	hypothetical protein	0	8	4	58	65	61.5	57.5	15.375	-2.03	no	0	N/A	N/A	N/A
	TGGT1_321410	hypothetical protein	0	0	0	59	56	57.5	57.5	#DIV/0!	-2.2	no	1	integral component of membrane	N/A	N/A
	TGGT1_211340	hypothetical protein	0	0	0	63	49	56	56	#DIV/0!	-0.42	no	0	N/A	N/A	N/A
	TGGT1_240050	hypothetical protein	0	0	0	54	56	55	55	#DIV/0!	-2.74	no	0	N/A	N/A	N/A
	TGGT1_294860	hypothetical protein	0	2	1	64	47	55.5	54.5	55.5	-4.1	no	0	N/A	N/A	N/A
COG3	TGGT1_306410	hypothetical protein	0	0	0	54	54	54	54	#DIV/0!	-3.55	no	0	cis-Golgi network;membrane	N/A	intracellular protein transport
	TGGT1_224980	hypothetical protein	0	0	0	57	49	53	53	#DIV/0!	-0.4	no	0	N/A	N/A	N/A
	TGGT1_234280	AMP deaminase	0	0	0	57	48	52.5	52.5	#DIV/0!	-3.16	no	0	N/A	AMP deaminase activity;deaminase activity	IMP salvage;purine ribonucleoside monophosphate biosynthetic process
	TGGT1_231480	putative GCN1	10	22	16	73	63	68	52	4.25	-1.55	no	0	N/A	protein binding;protein kinase binding;protein kinase regulator activity;ribosome binding	positive regulation of kinase activity;regulation of translation
	TGGT1_259720	hypothetical protein	3	4	3.5	57	54	55.5	52	15.8571	-4.55	no	0	N/A	N/A	N/A
CASP	TGGT1_278890	hypothetical protein	0	0	0	58	45	51.5	51.5	#DIV/0!	-1.41	no	1	integral component of Golgi membrane	N/A	intra-Golgi vesicle-mediated transport
	TGGT1_230940	hypothetical protein	0	0	0	54	46	50	50	#DIV/0!	-4.92	no	0	N/A	N/A	N/A
	TGGT1_240650	putative coatomer protein complex, subunit alpha	13	29	21	71	67	69	48	3.28571	-4.62	no	0	COPI vesicle coat;membrane coat	histone acetyltransferase activity;protein binding;structural molecule activity	intracellular protein transport;vesicle-mediated transport
	TGGT1_294220	hypothetical protein	0	0	0	49	45	47	47	#DIV/0!	0.25	no	1	integral component of membrane	N/A	N/A
	TGGT1_201380	putative chorismate synthase	0	0	0	46	47	46.5	46.5	#DIV/0!	-2.84	no	0	N/A	chorismate synthase activity	aromatic amino acid family biosynthetic process
	TGGT1_205320	hypothetical protein	0	0	0	45	48	46.5	46.5	#DIV/0!	0.85	no	0	N/A	N/A	N/A
GLP3	TGGT1_216370	hypothetical protein	0	0	0	50	42	46	46	#DIV/0!	-4.37	no	0	N/A	N/A	N/A
	TGGT1_318440	helicase associated domain (ha2) protein	38	40	39	84	86	85	46	2.17949	-0.24	no	0	N/A	ATP binding;helicase activity;nucleic acid binding	N/A
	TGGT1_320080	hypothetical protein	0	0	0	45	47	46	46	#DIV/0!	-0.52	no	0	N/A	RNA binding	N/A
	TGGT1_214970	putative DNA replication licensing factor	8	12	10	56	55	55.5	45.5	5.55	-4.96	no	0	MCM complex;nucleus	ATP binding;DNA binding;DNA helicase activity;magnesium chelatase activity	DNA replication;DNA replication initiation;chlorophyll biosynthetic process;negative regulation of DNA helicase activity;photosynthesis
	TGGT1_294360	putative ubiquitin specific protease 39 isoform 2	4	5	4.5	57	43	50	45.5	11.1111	-4.82	no	0	N/A	obsolete ubiquitin thiolesterase activity;thiol-dependent ubiquitinyl hydrolase activity;zinc ion binding	mRNA processing;protein deubiquitination;spliceosomal complex assembly;ubiquitin-dependent protein catabolic process
	TGGT1_313860	regulator of chromosome condensation (RCC1) repeat-containing protein	0	0	0	51	40	45.5	45.5	#DIV/0!	-2.68	no	0	N/A	N/A	N/A
	TGGT1_216810	5'-nucleotidase, C-terminal domain-containing protein	0	3	1.5	46	47	46.5	45	31	0.89	no	0	N/A	5'-nucleotidase activity;hydrolase activity;nucleotide binding	nucleotide catabolic process
	TGGT1_258210	DNA-directed RNA polymerase II RPB2	0	0	0	52	38	45	45	#DIV/0!	-5.1	no	0	N/A	DNA binding;DNA-directed 5'-3' RNA polymerase activity;ribonucleoside binding	transcription, DNA-templated
	TGGT1_202190	hypothetical protein	0	0	0	54	35	44.5	44.5	#DIV/0!	-1.28	no	0	N/A	N/A	N/A
	TGGT1_268200	RNA recognition motif-containing protein	13	6	9.5	52	56	54	44.5	5.68421	-3.27	no	0	N/A	RNA binding;nucleic acid binding;protein binding	N/A
	TGGT1_296010	phosphatidylinositol 3- and 4-kinase	5	4	4.5	49	49	49	44.5	10.8889	-3.6	no	0	N/A	1-phosphatidylinositol 4-kinase activity;kinase activity;phosphatidylinositol 3-kinase activity;phosphotransferase activity, alcohol group as acceptor	phosphatidylinositol phosphate biosynthetic process;phosphatidylinositol-mediated signaling
	TGGT1_206300	hypothetical protein	0	0	0	48	39	43.5	43.5	#DIV/0!	0.22	no	0	N/A	methyltransferase activity	N/A
	TGGT1_235160	hypothetical protein	13	19	16	63	56	59.5	43.5	3.71875	-1.04	no	0	N/A	N/A	N/A
	TGGT1_236560	hypothetical protein	0	0	0	49	38	43.5	43.5	#DIV/0!	-0.4	no	0	N/A	N/A	N/A
	TGGT1_209960	glycosyltransferase	0	0	0	46	40	43	43	#DIV/0!	-0.75	no	0	N/A	1,4-alpha-glucan branching enzyme activity;1,4-alpha-glucan branching enzyme activity (using a glucosylated glycogenin as primer for glycogen synthesis);alpha-1,4-glucan synthase activity;catalytic activity;cation binding;hydrolase activity, hydrolyzing O-glycosyl compounds;starch synthase activity	biosynthetic process;carbohydrate metabolic process;glycogen biosynthetic process
	TGGT1_237290	hypothetical protein	0	0	0	49	37	43	43	#DIV/0!	-0.53	no	0	N/A	N/A	N/A
	TGGT1_240980	hypothetical protein	0	0	0	41	45	43	43	#DIV/0!	-0.98	no	0	N/A	protein binding	N/A
	TGGT1_252220	tetratricopeptide repeat domain containing protein	0	0	0	46	40	43	43	#DIV/0!	-1.03	no	0	N/A	protein binding	N/A
AP1-γ	TGGT1_313670	adaptin n terminal region domain-containing protein	12	22	17	62	58	60	43	3.52941	-4.27	no	0	AP-1 adaptor complex;Golgi apparatus;clathrin adaptor complex;membrane coat	N/A	intracellular protein transport;vesicle-mediated transport
	TGGT1_318710	ATP-binding cassette sub-family F member 1	12	21	16.5	62	57	59.5	43	3.60606	-2.91	no	0	N/A	ABC-type heme transporter activity;ATP binding;ATP hydrolysis activity	N/A
	TGGT1_208050	putative ABC transporter	0	0	0	48	37	42.5	42.5	#DIV/0!	-2.31	no	7	integral component of membrane	ABC-type xenobiotic transporter activity;ATP binding;ATP hydrolysis activity;ATPase-coupled transmembrane transporter activity	transmembrane transport;transport
	TGGT1_213072	Sec1 family protein	0	0	0	39	46	42.5	42.5	#DIV/0!	-3.23	no	0	N/A	N/A	vesicle docking involved in exocytosis;vesicle-mediated transport
	TGGT1_305560	Vps51/Vps67 protein	5	5	5	51	43	47	42	9.4	-4.29	no	0	N/A	N/A	N/A
	TGGT1_227450	hydrolase, NUDIX family protein	0	0	0	47	36	41.5	41.5	#DIV/0!	-1.71	no	0	N/A	RNA binding;hydrolase activity;manganese ion binding	N/A
	TGGT1_232440	Brf1p family coiled coil protein	0	0	0	43	40	41.5	41.5	#DIV/0!	0.34	no	0	N/A	N/A	N/A
	TGGT1_288600	WD domain, G-beta repeat-containing protein	0	0	0	40	43	41.5	41.5	#DIV/0!	2.23	no	0	N/A	protein binding	N/A
	TGGT1_295000	hypothetical protein	0	0	0	42	41	41.5	41.5	#DIV/0!	-4.78	no	0	N/A	N/A	vesicle docking involved in exocytosis;vesicle-mediated transport
	TGGT1_275650	hypothetical protein	0	0	0	42	40	41	41	#DIV/0!	-1.38	no	0	N/A	N/A	N/A
Tepsin	TGGT1_301410	hypothetical protein	0	0	0	38	44	41	41	#DIV/0!	-4.16	no	0	N/A	N/A	N/A
	TGGT1_258540	phosphoglycerate mutase family protein	0	0	0	46	34	40	40	#DIV/0!	-4.95	no	0	N/A	N/A	N/A
	TGGT1_293000	3'5'-cyclic nucleotide phosphodiesterase domain-containing protein	0	0	0	42	38	40	40	#DIV/0!	-2.53	no	0	N/A	3',5'-cyclic-nucleotide phosphodiesterase activity;metal ion binding;phosphoric diester hydrolase activity	signal transduction
	TGGT1_313100	signal recognition particle SRP54 protein	0	4	2	45	39	42	40	21	-4.16	no	0	signal recognition particle	7S RNA binding;GTP binding;GTPase activity	SRP-dependent cotranslational protein targeting to membrane
	TGGT1_313370	hypothetical protein	10	0	5	55	35	45	40	9	-0.86	no	0	N/A	protein binding	N/A
	TGGT1_229650	josephin protein	0	4	2	40	42	41	39	20.5	0.33	no	0	N/A	omega peptidase activity;protein binding;thiol-dependent deubiquitinase	protein deubiquitination
	TGGT1_272640	putative eukaryotic initiation factor-2B, epsilon subunit	0	0	0	40	38	39	39	#DIV/0!	0.23	no	0	N/A	translation initiation factor activity	N/A
Sec23	TGGT1_291680	Sec23/Sec24 trunk domain-containing protein	9	13	11	56	44	50	39	4.54545	-5.46	no	0	COPII vesicle coat;endoplasmic reticulum membrane	zinc ion binding	endoplasmic reticulum to Golgi vesicle-mediated transport;intracellular protein transport
	TGGT1_205380	fructose-bisphospatase I	22	22	22	57	63	60	38	2.72727	-1.67	no	0	cytoplasm	fructose 1,6-bisphosphate 1-phosphatase activity;phosphatase activity;phosphoric ester hydrolase activity	carbohydrate metabolic process
	TGGT1_223420	DnaJ domain-containing protein	0	0	0	37	38	37.5	37.5	#DIV/0!	-0.47	YES	0	N/A	heat shock protein binding	N/A
	TGGT1_299810	cysteine-tRNA synthetase (CysRS)	0	0	0	34	41	37.5	37.5	#DIV/0!	-3.87	YES	1	apicoplast;cytoplasm	ATP binding;aminoacyl-tRNA ligase activity;cysteine-tRNA ligase activity;nucleotide binding	cysteinyl-tRNA aminoacylation;tRNA aminoacylation for protein translation
	TGGT1_205470	putative translation elongation factor 2 family protein	28	37	32.5	68	71	69.5	37	2.13846	-4.31	no	0	N/A	GTP binding;GTPase activity;translation elongation factor activity	N/A
	TGGT1_231440	LsmAD domain-containing protein	0	0	0	42	32	37	37	#DIV/0!	-1.65	no	0	N/A	N/A	N/A
	TGGT1_281400	phosphofructokinase domain-containing protein	0	0	0	42	32	37	37	#DIV/0!	-2.6	no	0	6-phosphofructokinase complex	6-phosphofructokinase activity;diphosphate-fructose-6-phosphate 1-phosphotransferase activity	glycolytic process
	TGGT1_309370	adaptin n terminal region domain-containing protein	0	4	2	45	33	39	37	19.5	-4.71	no	0	AP-3 adaptor complex;membrane coat	N/A	intracellular protein transport;protein transport;vesicle-mediated transport
	TGGT1_318510	putative N-ethylmaleimide-sensitive fusion protein	14	13	13.5	55	46	50.5	37	3.74074	-4.36	no	0	N/A	ATP binding;ATP hydrolysis activity	SNARE complex disassembly
	TGGT1_250790	hypothetical protein	0	0	0	40	33	36.5	36.5	#DIV/0!	-1.09	no	0	N/A	N/A	N/A
	TGGT1_316520	1,4-alpha-glucan-branching enzyme	0	0	0	39	34	36.5	36.5	#DIV/0!	0.2	no	0	N/A	1,4-alpha-glucan branching enzyme activity;1,4-alpha-glucan branching enzyme activity (using a glucosylated glycogenin as primer for glycogen synthesis);catalytic activity;cation binding;hydrolase activity, hydrolyzing O-glycosyl compounds	carbohydrate metabolic process;glycogen biosynthetic process
	TGGT1_257150	NOT2 / NOT3 / NOT5 family protein	0	0	0	39	33	36	36	#DIV/0!	-4.07	no	0	CCR4-NOT core complex;host cell nucleus;nucleus	N/A	regulation of transcription, DNA-templated
	TGGT1_258832	Vps52 / Sac2 family protein	4	7	5.5	45	38	41.5	36	7.54545	-4.96	no	0	N/A	N/A	N/A
Sec24	TGGT1_277000	putative transport protein Sec24	7	12	9.5	52	39	45.5	36	4.78947	-4.58	no	0	COPII vesicle coat	zinc ion binding	endoplasmic reticulum to Golgi vesicle-mediated transport;intracellular protein transport
	TGGT1_269390	CRAL/TRIO domain-containing protein	0	0	0	38	33	35.5	35.5	#DIV/0!	0.09	no	0	N/A	N/A	N/A
	TGGT1_203390	CRAL/TRIO domain-containing protein	2	2	2	38	36	37	35	18.5	-0.37	no	0	N/A	N/A	N/A
	TGGT1_214270	putative translation initiation factor IF-2	5	8	6.5	41	42	41.5	35	6.38462	-5.99	no	0	N/A	GTP binding;GTPase activity;translation initiation factor activity	N/A
	TGGT1_232250	catalase	3	6	4.5	34	45	39.5	35	8.77778	2.08	no	0	cytoplasm	catalase activity;heme binding;metal ion binding	hydrogen peroxide catabolic process;obsolete oxidation-reduction process;response to oxidative stress
	TGGT1_240890	6-phosphofructokinase	0	0	0	36	34	35	35	#DIV/0!	0.61	no	0	6-phosphofructokinase complex;cytoplasm	6-phosphofructokinase activity;ATP binding;diphosphate-fructose-6-phosphate 1-phosphotransferase activity;metal ion binding	fructose 6-phosphate metabolic process;glycolytic process
	TGGT1_293730	DHHC zinc finger domain-containing protein	8	9	8.5	39	48	43.5	35	5.11765	-3.21	no	2	integral component of membrane	palmitoyltransferase activity;protein binding;zinc ion binding	N/A
	TGGT1_224850	putative polyadenylate binding protein	18	18	18	55	50	52.5	34.5	2.91667	-4.12	no	0	cytoplasm	RNA binding;nucleic acid binding	N/A
	TGGT1_243200	hypothetical protein	0	0	0	35	34	34.5	34.5	#DIV/0!	-3.95	no	0	N/A	N/A	N/A
	TGGT1_249180	bifunctional dihydrofolate reductase-thymidylate synthase	0	0	0	37	32	34.5	34.5	#DIV/0!	N/A	no	0	N/A	dihydrofolate reductase activity;thymidylate synthase activity	dTMP biosynthetic process;glycine biosynthetic process;methylation;nucleotide biosynthetic process;obsolete oxidation-reduction process;one-carbon metabolic process;tetrahydrofolate biosynthetic process
	TGGT1_249860	hypothetical protein	0	0	0	39	30	34.5	34.5	#DIV/0!	0.57	no	0	N/A	N/A	N/A
	TGGT1_222380	importin-beta N-terminal domain-containing protein	14	21	17.5	47	56	51.5	34	2.94286	-3.51	no	0	nucleus	Ran GTPase binding;obsolete protein transporter activity	intracellular protein transport
	TGGT1_278830	glucose-6-phosphate 1-dehydrogenase	27	31	29	67	59	63	34	2.17241	0.69	no	0	N/A	6-phosphogluconolactonase activity;NADP binding;glucose-6-phosphate dehydrogenase activity;oxidoreductase activity, acting on CH-OH group of donors	carbohydrate metabolic process;glucose metabolic process;obsolete oxidation-reduction process;pentose-phosphate shunt
	TGGT1_253440	putative cell-cycle-associated protein kinase SRPK	0	0	0	39	28	33.5	33.5	#DIV/0!	-3.09	no	0	N/A	ATP binding;protein kinase activity;protein serine/threonine/tyrosine kinase activity	protein phosphorylation
	TGGT1_264030	putative aminotransferase	0	0	0	35	32	33.5	33.5	#DIV/0!	1.31	no	0	N/A	L-alanine:2-oxoglutarate aminotransferase activity;catalytic activity;pyridoxal phosphate binding;transferase activity, transferring nitrogenous groups	biosynthetic process
	TGGT1_283550	hypothetical protein	3	2	2.5	36	36	36	33.5	14.4	-5.01	no	0	N/A	N/A	N/A
	TGGT1_289510	hypothetical protein	0	0	0	31	36	33.5	33.5	#DIV/0!	-3.97	no	0	sno(s)RNA-containing ribonucleoprotein complex	RNA binding	box H/ACA snoRNP assembly;pseudouridine synthesis;ribosome biogenesis
	TGGT1_297720	trehalose-phosphatase	11	8	9.5	46	40	43	33.5	4.52632	-2.89	no	0	N/A	alpha,alpha-trehalose-phosphate synthase (UDP-forming) activity;carbohydrate binding;catalytic activity;starch binding;trehalose-phosphatase activity	trehalose biosynthetic process
	TGGT1_222800	putative glycogen synthase	0	3	1.5	36	33	34.5	33	23	-0.7	no	0	N/A	alpha-1,4-glucan synthase activity;starch synthase activity	biosynthetic process
	TGGT1_262150	kelch repeat and K+ channel tetramerisation domain containing protein	0	0	0	35	31	33	33	#DIV/0!	-3.85	no	0	membrane;voltage-gated potassium channel complex	protein binding;voltage-gated potassium channel activity	potassium ion transport;protein homooligomerization
	TGGT1_265250	RNA recognition motif-containing protein	0	0	0	37	29	33	33	#DIV/0!	-0.79	no	0	N/A	RNA binding;nucleic acid binding	N/A
	TGGT1_214230	Dopey, N-terminal domain-containing protein	0	0	0	33	32	32.5	32.5	#DIV/0!	-4.78	no	0	cytosol	N/A	Golgi to endosome transport
	TGGT1_222960	SCY kinase-related protein (incomplete catalytic triad)	0	0	0	31	34	32.5	32.5	#DIV/0!	-0.56	no	0	N/A	ATP binding;protein kinase activity	protein phosphorylation
	TGGT1_226470	hypothetical protein	0	0	0	31	34	32.5	32.5	#DIV/0!	1.25	no	0	N/A	N/A	N/A
	TGGT1_229690	putative autophagy-related protein 7 atg7	0	0	0	30	35	32.5	32.5	#DIV/0!	-3.91	no	0	cytoplasm	catalytic activity;ubiquitin-like modifier activating enzyme activity	autophagy
	TGGT1_230690	LNS2 (Lipin/Ned1/Smp2) protein	0	0	0	34	31	32.5	32.5	#DIV/0!	-3.74	no	0	N/A	N/A	N/A
	TGGT1_238050	nuclease and tudor domain-containing protein	23	26	24.5	55	59	57	32.5	2.32653	-0.44	no	0	RISC complex;cytoplasm	hydrolase activity, acting on ester bonds;nuclease activity;nucleic acid binding	gene silencing by RNA
	TGGT1_247600	hypothetical protein	0	0	0	35	30	32.5	32.5	#DIV/0!	-2	no	0	cytoplasm;cytoplasmic dynein complex;microtubule	ATP binding;microtubule motor activity	microtubule-based movement
	TGGT1_257350	putative eukaryotic translation initiation factor	0	0	0	35	30	32.5	32.5	#DIV/0!	-4.05	no	0	N/A	RNA binding;protein binding;translation initiation factor activity	RNA metabolic process
GLP1	TGGT1_258080	hypothetical protein	0	0	0	34	31	32.5	32.5	#DIV/0!	-2.41	no	0	N/A	N/A	N/A
	TGGT1_264940	kelch repeat-containing protein	0	0	0	36	29	32.5	32.5	#DIV/0!	-1.09	no	0	N/A	protein binding	N/A
	TGGT1_244460	hypothetical protein	4	2	3	38	32	35	32	11.6667	-1.5	no	0	N/A	N/A	N/A
	TGGT1_286160B	non-specific serine/threonine protein kinase	0	0	0	35	29	32	32	#DIV/0!	-1.74	no	0	N/A	protein serine/threonine kinase activity	N/A
	TGGT1_216030A	hypothetical protein	0	0	0	35	28	31.5	31.5	#DIV/0!	-0.67	no	0	N/A	N/A	intracellular protein transport
	TGGT1_260600	Pumilio-family RNA binding repeat-containing protein	0	0	0	32	31	31.5	31.5	#DIV/0!	-0.34	no	0	N/A	RNA binding	N/A
	TGGT1_277760	putative adenylosuccinate lyase	0	0	0	31	31	31	31	#DIV/0!	-0.63	no	0	N/A	lyase activity	N/A
	TGGT1_219460	hypothetical protein	0	0	0	31	30	30.5	30.5	#DIV/0!	-3.7	no	0	N/A	N/A	peptidyl-diphthamide biosynthetic process from peptidyl-histidine
	TGGT1_226390	hypothetical protein	0	0	0	29	32	30.5	30.5	#DIV/0!	0.04	no	0	N/A	N/A	N/A
	TGGT1_233020	Not1 N-terminal domain, CCR4-Not complex component protein	5	4	4.5	37	33	35	30.5	7.77778	-2.66	no	0	CCR4-NOT core complex;host cell nucleus;nucleus	N/A	regulation of transcription, DNA-templated
	TGGT1_240510	hypothetical protein	6	6	6	40	33	36.5	30.5	6.08333	-4.06	no	0	N/A	N/A	N/A
	TGGT1_226340	hypothetical protein	0	0	0	28	32	30	30	#DIV/0!	-2.56	no	0	N/A	N/A	N/A
	TGGT1_294630	hypothetical protein	8	7	7.5	38	37	37.5	30	5	1.55	no	0	N/A	N/A	N/A
	TGGT1_314780	myosin G	0	7	3.5	33	34	33.5	30	9.57143	0.54	no	0	cytoskeleton;myosin complex	ATP binding;actin binding;cytoskeletal motor activity;protein binding	N/A
	TGGT1_227820	hypothetical protein	2	4	3	36	29	32.5	29.5	10.8333	-5.01	no	0	EARP complex;cytosol	N/A	endocytic recycling;retrograde transport, endosome to Golgi
	TGGT1_247300	hypothetical protein	0	0	0	29	30	29.5	29.5	#DIV/0!	-0.08	no	0	N/A	N/A	N/A
	TGGT1_203380	DnaJ domain-containing protein	0	0	0	27	31	29	29	#DIV/0!	-1.45	no	0	nucleus	DNA binding;heat shock protein binding	N/A
	TGGT1_238170	hypothetical protein	0	0	0	34	24	29	29	#DIV/0!	-5.06	no	0	N/A	N/A	N/A
	TGGT1_290605	hypothetical protein	0	0	0	30	28	29	29	#DIV/0!	-3.8	no	0	N/A	N/A	N/A
	TGGT1_233680	nuclear movement family protein	0	0	0	26	31	28.5	28.5	#DIV/0!	-3.2	no	0	N/A	N/A	N/A
	TGGT1_216960	elongation factor Tu GTP binding domain-containing protein	0	3	1.5	29	30	29.5	28	19.6667	0.22	no	0	N/A	GTP binding;GTPase activity;translation elongation factor activity	N/A
	TGGT1_244880	DNA-directed RNA polymerase I RPA1	0	0	0	33	23	28	28	#DIV/0!	-4.35	no	0	host cell nucleus	DNA binding;DNA-directed 5'-3' RNA polymerase activity;RNA-directed 5'-3' RNA polymerase activity;zinc ion binding	transcription, DNA-templated
	TGGT1_289820	TBC domain-containing protein	0	0	0	24	32	28	28	#DIV/0!	-1.14	no	0	intracellular anatomical structure	GTPase activator activity	regulation of GTPase activity
	TGGT1_208510	hypothetical protein	0	0	0	27	28	27.5	27.5	#DIV/0!	-0.44	no	0	N/A	N/A	N/A
	TGGT1_215260	carbamoylphosphate synthetase	22	29	25.5	57	49	53	27.5	2.07843	-0.19	no	0	N/A	ATP binding;D-alanine-D-alanine ligase activity;carbamoyl-phosphate synthase (ammonia) activity;carbamoyl-phosphate synthase (glutamine-hydrolyzing) activity;catalytic activity;hydrolase activity;metal ion binding	'de novo' pyrimidine nucleobase biosynthetic process;glutamine metabolic process;metabolic process;nitrogen compound metabolic process
	TGGT1_256990	glycyl-tRNA synthetase	25	19	22	52	47	49.5	27.5	2.25	-4.28	no	0	cytoplasm	ATP binding;aminoacyl-tRNA ligase activity;glycine-tRNA ligase activity;nucleotide binding	glycyl-tRNA aminoacylation;tRNA aminoacylation for protein translation
	TGGT1_276170	phosphatidylinositol 3- and 4-kinase	9	9	9	33	40	36.5	27.5	4.05556	-3.91	no	0	N/A	kinase activity;phosphotransferase activity, alcohol group as acceptor	N/A
	TGGT1_311860	hypothetical protein	0	0	0	34	21	27.5	27.5	#DIV/0!	-1.82	no	0	N/A	N/A	N/A
	TGGT1_214110	putative protein yipf5	2	0	1	33	23	28	27	28	-4.96	no	4	integral component of membrane;membrane	N/A	N/A
	TGGT1_222660	leucine rich repeat-containing protein	7	8	7.5	36	33	34.5	27	4.6	-4.6	no	0	N/A	protein binding	N/A
	TGGT1_229000	kelch repeat-containing protein	0	0	0	27	27	27	27	#DIV/0!	0.84	no	0	N/A	protein binding	N/A
	TGGT1_236040	fructose-1,6-bisphosphate aldolase	0	0	0	23	31	27	27	#DIV/0!	-3.46	no	1	apical part of cell;cytoplasm;inner membrane pellicle complex;integral component of membrane	catalytic activity;fructose-bisphosphate aldolase activity	glycolytic process
	TGGT1_261500	hydrolase	0	0	0	27	27	27	27	#DIV/0!	-0.09	no	0	N/A	hydrolase activity	N/A
	TGGT1_297420	putative beta-tubulin cofactor D	0	0	0	28	26	27	27	#DIV/0!	-4.45	no	0	N/A	GTPase activator activity;beta-tubulin binding	post-chaperonin tubulin folding pathway;tubulin complex assembly
	TGGT1_231970	pre-mRNA processing splicing factor PRP8	7	16	11.5	44	32	38	26.5	3.30435	-3.84	no	0	spliceosomal complex	RNA binding;U5 snRNA binding;U6 snRNA binding;protein binding	mRNA splicing, via spliceosome
	TGGT1_254940	MIF4G domain-containing protein	0	2	1	29	26	27.5	26.5	27.5	-2.13	no	0	N/A	RNA binding;protein binding	RNA metabolic process
	TGGT1_256760	pyruvate kinase PyK1	0	0	0	27	26	26.5	26.5	#DIV/0!	-4.03	no	0	cytoplasm;inner membrane pellicle complex	catalytic activity;kinase activity;magnesium ion binding;potassium ion binding;pyruvate kinase activity	glycolytic process
	TGGT1_265850	hypothetical protein	0	0	0	30	23	26.5	26.5	#DIV/0!	-0.54	no	0	N/A	protein binding	N/A
	TGGT1_266920	3'5'-cyclic nucleotide phosphodiesterase domain-containing protein	0	0	0	28	25	26.5	26.5	#DIV/0!	1.63	no	5	integral component of membrane	3',5'-cyclic-nucleotide phosphodiesterase activity;metal ion binding;phosphoric diester hydrolase activity	signal transduction
	TGGT1_269800	putative glutamine-dependent NAD(+) synthetase protein	0	5	2.5	25	33	29	26.5	11.6	0.04	no	0	cytoplasm	ATP binding;NAD+ synthase (glutamine-hydrolyzing) activity;glutaminase activity;hydrolase activity, acting on carbon-nitrogen (but not peptide) bonds	NAD biosynthetic process;nitrogen compound metabolic process
	TGGT1_287500	putative T complex chaperonin	24	25	24.5	58	44	51	26.5	2.08163	-4.89	no	0	cytoplasm	ATP binding;unfolded protein binding	cellular protein metabolic process;protein folding
	TGGT1_209160	myristoyl CoA:protein N-myristoyltransferase	0	0	0	30	21	25.5	25.5	#DIV/0!	-4.96	no	0	N/A	glycylpeptide N-tetradecanoyltransferase activity	N-terminal protein myristoylation
	TGGT1_216620	EF hand domain-containing protein	3	6	4.5	36	24	30	25.5	6.66667	-1.93	no	7	integral component of membrane	calcium ion binding	N/A
	TGGT1_221470	hypothetical protein	0	0	0	24	27	25.5	25.5	#DIV/0!	-1.49	no	0	N/A	N/A	N/A
	TGGT1_231210	sarcalumenin/eps15 family protein	3	7	5	34	27	30.5	25.5	6.1	-0.5	no	0	N/A	GTP binding;GTPase activity;calcium ion binding;protein binding	endocytic recycling
	TGGT1_235490	hypothetical protein	5	6	5.5	30	32	31	25.5	5.63636	-1.28	no	1	integral component of membrane	N/A	N/A
	TGGT1_236110	putative autophagy-related protein 3 atg3	0	2	1	27	26	26.5	25.5	26.5	-2.78	no	0	cytoplasm	N/A	autophagy;protein transport
	TGGT1_259550	dihydropteroate synthase	0	0	0	28	23	25.5	25.5	#DIV/0!	-3.55	no	0	N/A	2-amino-4-hydroxy-6-hydroxymethyldihydropteridine diphosphokinase activity;dihydropteroate synthase activity	cellular metabolic process;folic acid-containing compound biosynthetic process;pteridine-containing compound metabolic process
	TGGT1_271120	endonuclease/exonuclease/phosphatase family protein	0	0	0	23	28	25.5	25.5	#DIV/0!	-1.43	no	0	N/A	endonuclease activity;exonuclease activity	N/A
	TGGT1_290920	oxidoreductase, 2OG-Fe(II) oxygenase family protein	0	0	0	29	22	25.5	25.5	#DIV/0!	0.56	no	0	N/A	2-oxoglutarate-dependent dioxygenase activity;L-ascorbic acid binding;iron ion binding;oxidoreductase activity;oxidoreductase activity, acting on paired donors, with incorporation or reduction of molecular oxygen;procollagen-proline 4-dioxygenase activity	obsolete oxidation-reduction process
	TGGT1_264900	hypothetical protein	0	0	0	23	27	25	25	#DIV/0!	-0.24	no	0	N/A	N/A	N/A
	TGGT1_268630	YagE family protein	2	2	2	27	27	27	25	13.5	0.34	no	1	integral component of membrane	N/A	N/A
	TGGT1_273790	hypothetical protein	0	0	0	20	30	25	25	#DIV/0!	1.25	no	0	N/A	N/A	autophagy
	TGGT1_278975	ICE family protease (caspase) p20 domain-containing protein	0	0	0	25	25	25	25	#DIV/0!	-3.93	no	0	N/A	cysteine-type endopeptidase activity;peptidase activity	proteolysis
	TGGT1_222070	elongation factor Tu GTP binding domain-containing protein	2	0	1	25	26	25.5	24.5	25.5	-0.48	no	0	N/A	GTP binding;GTPase activity;sulfate adenylyltransferase (ATP) activity;translation elongation factor activity	N/A
	TGGT1_225260	DNA-directed RNA polymerase II RPB1	0	0	0	28	21	24.5	24.5	#DIV/0!	-4.16	no	0	N/A	DNA binding;DNA-directed 5'-3' RNA polymerase activity;RNA-directed 5'-3' RNA polymerase activity	transcription, DNA-templated
	TGGT1_230960	putative splicing factor 3b, subunit 3	11	20	15.5	38	42	40	24.5	2.58065	-4.69	no	0	nucleus	nucleic acid binding;protein binding	N/A
	TGGT1_243710	t-complex protein beta subunit	13	9	11	32	39	35.5	24.5	3.22727	-4.79	no	0	chaperonin-containing T-complex;cytosol	ATP binding;unfolded protein binding	cellular protein metabolic process;protein folding
	TGGT1_246690	alpha amylase, catalytic domain-containing protein	0	0	0	29	20	24.5	24.5	#DIV/0!	-0.63	no	0	N/A	1,4-alpha-glucan branching enzyme activity;1,4-alpha-glucan branching enzyme activity (using a glucosylated glycogenin as primer for glycogen synthesis);catalytic activity;cation binding	carbohydrate metabolic process;glycogen biosynthetic process
	TGGT1_249870	hypothetical protein	0	0	0	21	28	24.5	24.5	#DIV/0!	0.79	no	0	N/A	N/A	N/A
	TGGT1_289600	heat shock protein HSP29	0	0	0	29	20	24.5	24.5	#DIV/0!	2.28	no	0	plasma membrane	N/A	N/A
	TGGT1_209108	hypothetical protein	3	0	1.5	28	23	25.5	24	17	-2.54	no	0	N/A	N/A	N/A
	TGGT1_259870	hypothetical protein	0	0	0	28	20	24	24	#DIV/0!	0.59	no	0	N/A	phosphoric ester hydrolase activity	N/A
	TGGT1_263520	microtubule associated protein SPM1	0	0	0	27	21	24	24	#DIV/0!	1.21	no	0	N/A	microtubule binding	N/A
	TGGT1_268370	non-specific serine/threonine protein kinase	0	0	0	24	24	24	24	#DIV/0!	-3.56	no	0	histone acetyltransferase complex;nucleus	phosphotransferase activity, alcohol group as acceptor;protein binding;protein serine/threonine kinase activity	histone acetylation
	TGGT1_209000	HECT-domain (ubiquitin-transferase) domain-containing protein	0	0	0	20	27	23.5	23.5	#DIV/0!	-4.49	no	0	intracellular anatomical structure	acid-amino acid ligase activity;protein binding;ubiquitin-protein transferase activity	cellular protein modification process
	TGGT1_222900	phosphoserine phosphatase	0	4	2	26	25	25.5	23.5	12.75	-2.17	no	0	N/A	phosphoserine phosphatase activity	N/A
	TGGT1_225310	putative ARF1-directed GTPase-activating protein	0	0	0	22	25	23.5	23.5	#DIV/0!	0.89	no	0	N/A	GTPase activator activity;metal ion binding;zinc ion binding	regulation of GTPase activity
Stx5	TGGT1_226600	putative syntaxin 5	0	0	0	25	22	23.5	23.5	#DIV/0!	-4.5	no	1	integral component of membrane;membrane	SNAP receptor activity;protein binding	intracellular protein transport;vesicle-mediated transport
	TGGT1_261980	gorasp2-prov protein	0	0	0	24	23	23.5	23.5	#DIV/0!	-0.31	no	0	Golgi apparatus	protein binding	N/A
	TGGT1_289520	hypothetical protein	0	0	0	22	25	23.5	23.5	#DIV/0!	-4.87	no	0	N/A	N/A	N/A
	TGGT1_206380	hypothetical protein	0	0	0	21	25	23	23	#DIV/0!	-1.33	no	0	N/A	N/A	N/A
	TGGT1_209420	hypothetical protein	0	0	0	20	26	23	23	#DIV/0!	-2.96	no	0	N/A	N/A	N/A
	TGGT1_216670	FUSE-binding protein 2 / KH-type splicing regulatory protein	0	0	0	22	24	23	23	#DIV/0!	-3.31	no	0	N/A	RNA binding;nucleic acid binding	N/A
	TGGT1_245470	mitotic checkpoint protein, BUB3 family protein	0	0	0	26	20	23	23	#DIV/0!	-0.38	no	0	N/A	protein binding	N/A
	TGGT1_292950	hypothetical protein	0	0	0	29	17	23	23	#DIV/0!	-2.58	no	0	N/A	N/A	N/A
	TGGT1_316700	uridine kinase	0	0	0	19	27	23	23	#DIV/0!	-2.4	no	0	N/A	uridine kinase activity	N/A
	TGGT1_203540	putative RNA binding protein	0	0	0	23	22	22.5	22.5	#DIV/0!	0.86	no	0	N/A	RNA binding;nucleic acid binding	N/A
	TGGT1_273370	putative coatomer gamma 2-subunit protein	9	13	11	39	28	33.5	22.5	3.04545	-3.26	no	0	COPI vesicle coat;Golgi membrane;Golgi-associated vesicle;membrane coat	structural molecule activity	intracellular protein transport;vesicle-mediated transport
	TGGT1_295710	HECT-domain (ubiquitin-transferase) domain-containing protein	2	4	3	30	21	25.5	22.5	8.5	-5.34	no	0	intracellular anatomical structure	acid-amino acid ligase activity;protein binding;ubiquitin-protein transferase activity	cellular protein modification process
	TGGT1_242290	putative proteasome subunit alpha1	0	0	0	24	20	22	22	#DIV/0!	-4.48	no	0	cytoplasm;nucleus;proteasome core complex;proteasome core complex, alpha-subunit complex	endopeptidase activity;threonine-type endopeptidase activity	proteolysis involved in cellular protein catabolic process;ubiquitin-dependent protein catabolic process
	TGGT1_269290	hypothetical protein	4	5	4.5	30	23	26.5	22	5.88889	-5.45	no	0	N/A	N/A	N/A
	TGGT1_216590	HEAT repeat-containing protein	17	13	15	33	40	36.5	21.5	2.43333	-5.1	no	0	N/A	Ran GTPase binding;obsolete protein transporter activity;protein binding	intracellular protein transport;protein import into nucleus
	TGGT1_219540	cytosolic tRNA-Ala synthetase	17	17	17	37	40	38.5	21.5	2.26471	-4.53	YES	0	cytoplasm;mitochondrion	ATP binding;alanine-tRNA ligase activity;aminoacyl-tRNA ligase activity;nucleic acid binding;nucleotide binding;tRNA binding;zinc ion binding	alanyl-tRNA aminoacylation;mitochondrial alanyl-tRNA aminoacylation;tRNA aminoacylation
	TGGT1_258970	hypothetical protein	3	9	6	35	20	27.5	21.5	4.58333	-5.01	no	0	N/A	N/A	N/A
	TGGT1_266760	isocitrate dehydrogenase	2	2	2	23	24	23.5	21.5	11.75	0.35	YES	0	apicoplast	NAD binding;isocitrate dehydrogenase (NADP+) activity;magnesium ion binding;oxidoreductase activity, acting on the CH-OH group of donors, NAD or NADP as acceptor	isocitrate metabolic process;obsolete oxidation-reduction process
	TGGT1_297530	DNA-directed RNA polymerase I RPA2	0	0	0	22	21	21.5	21.5	#DIV/0!	-4.85	no	0	N/A	DNA binding;DNA-directed 5'-3' RNA polymerase activity;ribonucleoside binding	transcription, DNA-templated
	TGGT1_223390	putative activating signal cointegrator 1 complex subunit 3 family 1 ASCC3L1	10	5	7.5	33	24	28.5	21	3.8	-4.82	no	0	N/A	ATP binding;DNA binding;helicase activity;hydrolase activity;nucleic acid binding	N/A
	TGGT1_232590	glutamate-cysteine ligase, catalytic subunit domain-containing protein	0	0	0	21	21	21	21	#DIV/0!	1.19	no	0	N/A	catalytic activity;glutamate-cysteine ligase activity	glutathione biosynthetic process
	TGGT1_263130	putative citrate synthase	0	3	1.5	24	21	22.5	21	15	1.86	no	0	N/A	2-methylcitrate synthase activity;acyltransferase, acyl groups converted into alkyl on transfer	cellular carbohydrate metabolic process
	TGGT1_297500	T-complex protein 1 eta subunit	2	5	3.5	24	25	24.5	21	7	-5.99	no	0	cytoplasm	ATP binding;unfolded protein binding	cellular protein metabolic process;protein folding
	TGGT1_311920	GRAM domain-containing protein	0	0	0	22	20	21	21	#DIV/0!	-2.92	no	3	integral component of membrane	N/A	N/A
	TGGT1_320100	RNA recognition motif-containing protein	0	0	0	21	21	21	21	#DIV/0!	-0.82	no	0	N/A	RNA binding;nucleic acid binding	N/A
	TGGT1_212840	HIT zinc finger protein	0	0	0	25	16	20.5	20.5	#DIV/0!	-4.75	no	0	N/A	metal ion binding	N/A
	TGGT1_231850	serine-threonine phosophatase 2C (PP2C)	0	3	1.5	23	21	22	20.5	14.6667	-4.39	no	0	cytoplasm;nucleus	catalytic activity;phosphoprotein phosphatase activity;protein serine/threonine phosphatase activity	protein dephosphorylation
	TGGT1_244700	NAD(+)/NADH kinase domain-containing protein	0	0	0	23	18	20.5	20.5	#DIV/0!	-1.33	no	0	N/A	NAD+ kinase activity	NAD metabolic process;NADP biosynthetic process;metabolic process
	TGGT1_246460	hypothetical protein	0	0	0	20	21	20.5	20.5	#DIV/0!	0.24	no	2	integral component of membrane	N/A	N/A
	TGGT1_268870	tetratricopeptide repeat-containing protein	2	3	2.5	28	18	23	20.5	9.2	-1.66	no	0	N/A	oxidoreductase activity;protein binding	N/A
	TGGT1_272350	mRNA export protein	0	0	0	19	22	20.5	20.5	#DIV/0!	-3.4	no	0	N/A	protein binding	mRNA export from nucleus
	TGGT1_291950	RNA recognition motif-containing protein	0	0	0	19	22	20.5	20.5	#DIV/0!	-3.85	no	0	N/A	RNA binding;nucleic acid binding	N/A
	TGGT1_310220	hypothetical protein	0	0	0	17	24	20.5	20.5	#DIV/0!	-1.36	no	0	N/A	GTP binding;GTPase activity	N/A
	TGGT1_204060	SNARE domain-containing protein	0	0	0	20	20	20	20	#DIV/0!	-0.97	no	1	integral component of membrane;membrane	protein binding	vesicle-mediated transport
	TGGT1_205550	AGC kinase	0	0	0	20	20	20	20	#DIV/0!	0.21	no	0	N/A	AMP-activated protein kinase activity;ATP binding;cAMP-dependent protein kinase activity;protein kinase activity	protein phosphorylation
	TGGT1_219700	putative DNA replication licensing factor MCM4	4	6	5	28	22	25	20	5	-5.43	no	0	MCM complex	ATP binding;ATP hydrolysis activity;DNA binding;DNA helicase activity;magnesium chelatase activity	DNA replication;DNA replication initiation;chlorophyll biosynthetic process;photosynthesis
	TGGT1_231630	alveolin domain containing intermediate filament IMC4	3	6	4.5	25	24	24.5	20	5.44444	-4.52	no	0	apical part of cell;inner membrane pellicle complex	N/A	N/A
GLP4	TGGT1_240220	hypothetical protein	0	0	0	19	21	20	20	#DIV/0!	-2.1	no	0	N/A	N/A	N/A
	TGGT1_283810	hypothetical protein	0	0	0	22	18	20	20	#DIV/0!	0.06	no	0	N/A	N/A	N/A
	TGGT1_285660B	DEAD/DEAH box helicase domain-containing protein	0	0	0	21	19	20	20	#DIV/0!	-1.56	no	0	N/A	ATP binding;helicase activity;hydrolase activity, acting on acid anhydrides, in phosphorus-containing anhydrides;nucleic acid binding	N/A
	TGGT1_294350	DEAD/DEAH box helicase domain-containing protein	3	2	2.5	25	20	22.5	20	9	-4.32	no	0	N/A	ATP binding;DNA binding;helicase activity;hydrolase activity;nucleic acid binding	N/A
	TGGT1_313790	hypothetical protein	0	0	0	19	21	20	20	#DIV/0!	0.54	no	0	N/A	N/A	N/A
	TGGT1_315700	hypothetical protein	0	0	0	24	16	20	20	#DIV/0!	-1.16	no	0	N/A	protein binding	N/A
	TGGT1_207060	ribonucleoside-diphosphate reductase small subunit	0	4	2	21	22	21.5	19.5	10.75	-4.35	no	0	N/A	oxidoreductase activity;ribonucleoside-diphosphate reductase activity, thioredoxin disulfide as acceptor	deoxyribonucleoside diphosphate metabolic process;deoxyribonucleotide biosynthetic process;obsolete oxidation-reduction process
	TGGT1_217600	calcium-dependent protein kinase CDPK9	10	7	8.5	26	30	28	19.5	3.29412	0.85	no	0	N/A	ATP binding;calcium ion binding;calmodulin-dependent protein kinase activity;protein kinase activity	protein phosphorylation
	TGGT1_218250	TAP42 family protein	0	0	0	22	17	19.5	19.5	#DIV/0!	-3.32	no	0	N/A	N/A	regulation of signal transduction
	TGGT1_306960	phenylalanine--tRNA ligase, beta subunit protein	0	0	0	22	17	19.5	19.5	#DIV/0!	-3.92	no	0	cytoplasm	ATP binding;RNA binding;magnesium ion binding;nucleotide binding;phenylalanine-tRNA ligase activity	phenylalanyl-tRNA aminoacylation
	TGGT1_236930	hypothetical protein	0	0	0	22	16	19	19	#DIV/0!	-5.59	no	0	N/A	N/A	N/A
	TGGT1_239620	5'-nucleotidase, C-terminal domain-containing protein	2	4	3	19	25	22	19	7.33333	0.15	no	0	N/A	5'-nucleotidase activity;hydrolase activity	nucleotide catabolic process
	TGGT1_239870	CBS domain-containing protein	0	0	0	20	18	19	19	#DIV/0!	-4.94	no	0	N/A	protein binding	N/A
	TGGT1_251850	serine/threonine protein phosphatase	7	7	7	27	25	26	19	3.71429	0.05	no	0	N/A	calcium ion binding;hydrolase activity;phosphoprotein phosphatase activity;protein binding	N/A
	TGGT1_264140	hypothetical protein	0	0	0	24	14	19	19	#DIV/0!	-0.4	no	0	N/A	N/A	N/A
	TGGT1_283730	endomembrane protein 70 subfamily protein	0	0	0	20	18	19	19	#DIV/0!	-0.78	no	10	integral component of membrane	N/A	N/A
	TGGT1_304680	ubiquitin family protein	0	0	0	19	19	19	19	#DIV/0!	-0.95	no	0	N/A	aspartic-type endopeptidase activity;protein binding	proteolysis
	TGGT1_304710	putative eukaryotic peptide chain release factor	2	9	5.5	23	26	24.5	19	4.45455	-3.05	no	0	N/A	translation release factor activity	translational termination
	TGGT1_210380	hypothetical protein	0	0	0	17	20	18.5	18.5	#DIV/0!	0.14	no	6	integral component of membrane	N/A	N/A
	TGGT1_230880	hypothetical protein	0	0	0	23	14	18.5	18.5	#DIV/0!	-2.24	no	0	N/A	N/A	N/A
	TGGT1_235020	putative COPI protein	17	18	17.5	37	35	36	18.5	2.05714	-4.46	no	0	membrane coat	histone acetyltransferase activity;protein binding;structural molecule activity	intracellular protein transport;vesicle-mediated transport
	TGGT1_257020	hypothetical protein	0	0	0	18	19	18.5	18.5	#DIV/0!	-3.93	no	0	N/A	N/A	N/A
	TGGT1_286580	hypothetical protein	13	11	12	32	29	30.5	18.5	2.54167	1.38	no	0	N/A	N/A	N/A
	TGGT1_310670	putative glycogen phosphorylase 1	8	4	6	24	25	24.5	18.5	4.08333	1.01	no	0	N/A	1,4-alpha-oligoglucan phosphorylase activity;SHG alpha-glucan phosphorylase activity;glycogen phosphorylase activity;linear malto-oligosaccharide phosphorylase activity;pyridoxal phosphate binding	carbohydrate metabolic process
	TGGT1_315270	hypothetical protein	0	0	0	20	17	18.5	18.5	#DIV/0!	-4.64	no	0	N/A	N/A	N/A
	TGGT1_208400B	hypothetical protein	0	0	0	16	20	18	18	#DIV/0!	-1.52	no	0	N/A	N/A	N/A
	TGGT1_209450	TLD protein	2	2	2	25	15	20	18	10	-1.31	no	0	N/A	N/A	N/A
	TGGT1_231190	arsenite-activated ATPase family protein	0	0	0	19	17	18	18	#DIV/0!	-3.59	no	0	endoplasmic reticulum	ATP binding;ATP hydrolysis activity;ATPase-coupled arsenite transmembrane transporter activity;oxidoreductase activity	obsolete oxidation-reduction process;protein insertion into ER membrane
	TGGT1_264830	hypothetical protein	0	0	0	18	18	18	18	#DIV/0!	-4.36	no	0	nucleus	N/A	N/A
	TGGT1_294960	hypothetical protein	0	0	0	19	17	18	18	#DIV/0!	0.37	no	0	N/A	N/A	N/A
	TGGT1_224190	cation-transporting atpase family protein	0	0	0	17	18	17.5	17.5	#DIV/0!	-5.24	no	10	integral component of membrane	ATP binding;ATPase-coupled intramembrane lipid transporter activity;catalytic activity;hydrolase activity;magnesium ion binding;metal ion binding;nucleotide binding	metabolic process;phospholipid transport
	TGGT1_235340	hypothetical protein	0	0	0	17	18	17.5	17.5	#DIV/0!	0.29	no	0	N/A	N/A	N/A
	TGGT1_246080	NAD dependent epimerase/dehydratase family protein	0	0	0	20	15	17.5	17.5	#DIV/0!	0.16	no	0	N/A	N/A	N/A
	TGGT1_260550	acetyltransferase, GNAT family protein	0	0	0	20	15	17.5	17.5	#DIV/0!	-1.34	no	0	N/A	N-acetyltransferase activity	N/A
	TGGT1_290170	kelch repeat domain containing/Serine/threonine protein phosphatase protein	0	0	0	17	18	17.5	17.5	#DIV/0!	-5.02	no	0	N/A	hydrolase activity;phosphoprotein phosphatase activity;protein binding	brassinosteroid mediated signaling pathway
	TGGT1_319910	WD domain, G-beta repeat-containing protein	0	0	0	16	19	17.5	17.5	#DIV/0!	-4.95	no	0	N/A	protein binding	N/A
	TGGT1_202070	hypothetical protein	0	0	0	24	10	17	17	#DIV/0!	-2.15	no	0	N/A	N/A	N/A
	TGGT1_221690	hypothetical protein	0	4	2	21	17	19	17	9.5	-1.99	no	0	N/A	N/A	N/A
	TGGT1_232620	hypothetical protein	0	0	0	21	13	17	17	#DIV/0!	-0.13	no	0	N/A	phosphatase activity	dephosphorylation
	TGGT1_234470	hypothetical protein	0	0	0	19	15	17	17	#DIV/0!	2.1	YES	0	N/A	N/A	N/A
	TGGT1_251460	hypothetical protein	0	0	0	19	15	17	17	#DIV/0!	-2.98	no	0	N/A	N/A	N/A
	TGGT1_255740	hypothetical protein	0	0	0	20	14	17	17	#DIV/0!	-4.47	no	0	N/A	N/A	N/A
	TGGT1_269940	zinc finger motif, C2HC5-type protein	0	0	0	15	19	17	17	#DIV/0!	-2.28	no	0	nucleus	zinc ion binding	regulation of transcription, DNA-templated
	TGGT1_313410	proteasome 26S regulatory subunit	6	8	7	27	21	24	17	3.42857	-4.77	no	0	proteasome complex	enzyme regulator activity	regulation of protein catabolic process
	TGGT1_216050	tetratricopeptide repeat-containing protein	0	0	0	20	13	16.5	16.5	#DIV/0!	0.25	no	0	N/A	protein binding	N/A
	TGGT1_227800	EF hand domain-containing protein	0	0	0	20	13	16.5	16.5	#DIV/0!	-3.19	no	0	N/A	calcium ion binding;protein binding	N/A
	TGGT1_235478	pantothenate kinase	0	0	0	19	14	16.5	16.5	#DIV/0!	-6.07	no	0	N/A	ATP binding;pantothenate kinase activity	coenzyme A biosynthetic process
	TGGT1_247000	tetratricopeptide repeat-containing protein	0	0	0	14	19	16.5	16.5	#DIV/0!	-3.6	no	1	N/A	protein binding	N/A
	TGGT1_261050	RNB family domain-containing protein	0	0	0	20	13	16.5	16.5	#DIV/0!	-5.31	no	0	N/A	RNA binding;exoribonuclease II activity;ribonuclease activity	N/A
	TGGT1_270070	synaptobrevin family protein	0	0	0	16	17	16.5	16.5	#DIV/0!	-5.01	no	1	integral component of membrane	N/A	vesicle-mediated transport
	TGGT1_288260	hypothetical protein	0	0	0	16	17	16.5	16.5	#DIV/0!	-2.49	no	0	N/A	GTP binding	N/A
	TGGT1_288360	tryptophanyl-tRNA synthetase (TrpRS2)	16	14	15	29	34	31.5	16.5	2.1	-4.56	no	0	apicoplast;cytoplasm	ATP binding;aminoacyl-tRNA ligase activity;nucleotide binding;tryptophan-tRNA ligase activity	tRNA aminoacylation for protein translation;tryptophanyl-tRNA aminoacylation
	TGGT1_291980	HECT-domain (ubiquitin-transferase) domain-containing protein	0	0	0	16	17	16.5	16.5	#DIV/0!	-1.94	no	0	intracellular anatomical structure	acid-amino acid ligase activity;ubiquitin-protein transferase activity	cellular protein modification process
	TGGT1_315080	hypothetical protein	0	0	0	19	14	16.5	16.5	#DIV/0!	-2.27	no	0	N/A	phosphoric diester hydrolase activity	lipid metabolic process
	TGGT1_212250	XPG N-terminal domain-containing protein	6	8	7	23	23	23	16	3.28571	-0.26	no	0	N/A	nuclease activity	DNA repair
	TGGT1_220090	hypothetical protein	0	0	0	18	14	16	16	#DIV/0!	-3.67	no	0	N/A	N/A	N/A
	TGGT1_225960	STE kinase	0	0	0	16	16	16	16	#DIV/0!	-2.03	no	0	N/A	ATP binding;MAP kinase kinase activity;protein kinase activity	protein phosphorylation
	TGGT1_230220	hypothetical protein	0	0	0	16	16	16	16	#DIV/0!	-4.09	no	0	N/A	N/A	intracellular protein transport;vesicle-mediated transport
	TGGT1_251840	hypothetical protein	0	0	0	15	17	16	16	#DIV/0!	1.98	no	0	N/A	N/A	N/A
	TGGT1_262610	hypothetical protein	0	0	0	15	17	16	16	#DIV/0!	-1.51	no	7	integral component of membrane	N/A	N/A
	TGGT1_267050	hydrolase, alpha/beta fold family protein	0	2	1	18	16	17	16	17	0.73	no	0	N/A	hydrolase activity;serine-type peptidase activity	proteolysis
	TGGT1_275630	HECT-domain (ubiquitin-transferase) domain-containing protein	0	0	0	17	15	16	16	#DIV/0!	-1.97	no	0	intracellular anatomical structure	acid-amino acid ligase activity;ubiquitin-protein transferase activity	cellular protein modification process
	TGGT1_288210	PUL domain-containing protein	0	0	0	17	15	16	16	#DIV/0!	-2.14	no	0	N/A	protein binding;ubiquitin binding	proteasome-mediated ubiquitin-dependent protein catabolic process
	TGGT1_220360	FAD binding domain-containing protein	0	0	0	19	12	15.5	15.5	#DIV/0!	-0.99	no	0	N/A	FAD binding;electron transfer activity;oxidoreductase activity;phenol 2-monooxygenase activity	obsolete oxidation-reduction process
	TGGT1_220860	DEAD/DEAH box helicase	16	13	14.5	30	30	30	15.5	2.06897	-5.2	no	0	N/A	ATP binding;DNA binding;helicase activity;hydrolase activity;nucleic acid binding	N/A
	TGGT1_221580	ribosomal RNA large subunit methyltransferase J protein	0	0	0	15	16	15.5	15.5	#DIV/0!	0.26	no	0	N/A	mRNA (nucleoside-2'-O-)-methyltransferase activity;methyltransferase activity;nucleic acid binding	7-methylguanosine mRNA capping;mRNA methylation;methylation
	TGGT1_222860	putative eukaryotic translation initiation factor	2	10	6	24	19	21.5	15.5	3.58333	-4.47	no	0	eukaryotic 43S preinitiation complex;eukaryotic 48S preinitiation complex;eukaryotic translation initiation factor 3 complex	RNA binding;nucleic acid binding;protein binding;translation initiation factor activity;translation initiation factor binding	formation of cytoplasmic translation initiation complex;translational initiation
	TGGT1_258740	putative eukaryotic initiation factor-2A	9	12	10.5	27	25	26	15.5	2.47619	-1.21	no	0	N/A	translation initiation factor activity	translational initiation
	TGGT1_259070	acetyltransferase, GNAT family protein	0	0	0	15	16	15.5	15.5	#DIV/0!	-2.51	no	0	N/A	N-acetyltransferase activity	N/A
	TGGT1_277990	OTU family cysteine protease	0	0	0	17	14	15.5	15.5	#DIV/0!	-0.13	no	0	N/A	deubiquitinase activity;nucleic acid binding;thiol-dependent deubiquitinase	protein deubiquitination;ubiquitin-dependent ERAD pathway
	TGGT1_312280	putative pre-mRNA-splicing factor ATP-dependent RNA helicase	3	4	3.5	19	19	19	15.5	5.42857	-4.56	no	0	N/A	ATP binding;RNA binding;helicase activity;nucleic acid binding;nucleoside-triphosphatase activity	N/A
	TGGT1_313580	cytochrome b5 family heme/steroid binding domain-containing protein	0	0	0	14	17	15.5	15.5	#DIV/0!	-1.51	no	0	N/A	heme binding;metal ion binding;oxidoreductase activity	N/A
	TGGT1_320670	putative vacuolar protein sorting 16	0	2	1	16	17	16.5	15.5	16.5	-4.82	no	0	cytoplasm	N/A	intracellular protein transport;vacuole organization
	TGGT1_366480	phosphofructokinase	0	0	0	13	18	15.5	15.5	#DIV/0!	-0.92	no	0	N/A	6-phosphofructokinase activity	glycolytic process
	TGGT1_203980	hypothetical protein	0	0	0	14	16	15	15	#DIV/0!	-4.55	no	0	N/A	N/A	N/A
	TGGT1_206450	putative autophagy-related cysteine peptidase atg4	0	0	0	16	14	15	15	#DIV/0!	-0.71	no	0	cytoplasm	cysteine-type peptidase activity	autophagy;protein transport
	TGGT1_232660	Hsp70 interacting protein HIP	0	0	0	12	18	15	15	#DIV/0!	1.67	no	0	cytoplasm	protein binding;protein dimerization activity	N/A
	TGGT1_233245	hypothetical protein	0	0	0	17	13	15	15	#DIV/0!	-5.55	no	0	N/A	N/A	N/A
	TGGT1_246100	putative phosducin	0	0	0	18	12	15	15	#DIV/0!	-4.97	no	0	N/A	N/A	N/A
	TGGT1_270530	ubiquitin fusion degradation protein UFD1CY	0	2	1	16	16	16	15	16	-2.94	no	0	cytoplasm	N/A	ubiquitin-dependent protein catabolic process
	TGGT1_289730	Pep3/Vps18/deep orange family protein	0	0	0	19	11	15	15	#DIV/0!	-3.24	no	0	N/A	N/A	N/A
	TGGT1_311310	protein phosphatase 2B catalytic subunit, calcineurin family phosphatse superfamily protein	8	7	7.5	28	17	22.5	15	3	-3.24	no	0	N/A	hydrolase activity;phosphoprotein phosphatase activity	N/A
	TGGT1_318640	hypothetical protein	0	0	0	17	13	15	15	#DIV/0!	-4.73	no	0	N/A	N/A	N/A
	TGGT1_219320	acid phosphatase GAP50	11	14	12.5	26	28	27	14.5	2.16	-3.74	no	2	inner membrane pellicle complex;integral component of membrane	acid phosphatase activity	N/A
	TGGT1_265010	glutamate 5-kinase domain-containing protein	0	0	0	13	16	14.5	14.5	#DIV/0!	-3.17	no	0	cytoplasm	RNA binding;glutamate 5-kinase activity	cellular amino acid biosynthetic process;proline biosynthetic process
	TGGT1_267280	hypothetical protein	0	0	0	16	13	14.5	14.5	#DIV/0!	-0.86	no	0	N/A	N/A	N/A
	TGGT1_307850	6-phosphogluconate dehydrogenase	5	8	6.5	21	21	21	14.5	3.23077	-1.88	no	0	N/A	NADP binding;oxidoreductase activity;phosphogluconate dehydrogenase (decarboxylating) activity	D-gluconate metabolic process;obsolete oxidation-reduction process;pentose-phosphate shunt
	TGGT1_222160	aldehyde dehydrogenase	3	0	1.5	15	16	15.5	14	10.3333	-0.64	no	0	N/A	betaine-aldehyde dehydrogenase activity;oxidoreductase activity;oxidoreductase activity, acting on the aldehyde or oxo group of donors, NAD or NADP as acceptor	metabolic process;obsolete oxidation-reduction process
	TGGT1_243960	nuclear transport factor 2 (ntf2) domain-containing protein	2	0	1	17	13	15	14	15	-2.28	no	0	intracellular anatomical structure	nucleic acid binding	transport
	TGGT1_249530	putative exportin 1	9	14	11.5	31	20	25.5	14	2.21739	-3.78	no	0	nucleus	Ran GTPase binding;nuclear export signal receptor activity;obsolete protein transporter activity	intracellular protein transport
	TGGT1_290660	RNA recognition motif-containing protein	5	6	5.5	20	19	19.5	14	3.54545	-3.91	no	0	N/A	RNA binding;nucleic acid binding	N/A
	TGGT1_214440	4'-phosphopantetheinyl transferase superfamily protein	9	11	10	23	24	23.5	13.5	2.35	2.14	no	0	N/A	holo-[acyl-carrier-protein] synthase activity;magnesium ion binding	macromolecule biosynthetic process
	TGGT1_216790	putative ATP-binding cassette sub-family E member 1	16	10	13	29	24	26.5	13.5	2.03846	-4.11	no	0	N/A	ABC-type sulfate transporter activity;ATP binding;ATP hydrolysis activity;ATPase-coupled iron-chelate transporter activity;electron transfer activity;iron-sulfur cluster binding	N/A
	TGGT1_222240	hypothetical protein	0	0	0	17	10	13.5	13.5	#DIV/0!	1.49	no	0	N/A	N/A	N/A
	TGGT1_229930	p25-alpha family protein	0	2	1	14	15	14.5	13.5	14.5	1.91	no	0	N/A	N/A	N/A
	TGGT1_230230	hypothetical protein	0	0	0	13	14	13.5	13.5	#DIV/0!	-4.65	no	0	N/A	N/A	N/A
	TGGT1_230860	hypothetical protein	0	0	0	14	13	13.5	13.5	#DIV/0!	-5.01	no	0	cytoplasm;phagophore assembly site membrane	N/A	autophagy
	TGGT1_242700	hypothetical protein	0	0	0	13	14	13.5	13.5	#DIV/0!	-3.7	no	0	N/A	protein binding	N/A
	TGGT1_257680	myosin light chain MLC1	7	7	7	23	18	20.5	13.5	2.92857	-2.7	no	0	cytoplasm;inner membrane pellicle complex;plasma membrane	calcium ion binding	N/A
	TGGT1_262140	putative chain a, pp2a-specific methylesterase apo form (pme)	5	4	4.5	23	13	18	13.5	4	-0.53	no	0	N/A	protein methylesterase activity	protein demethylation
	TGGT1_271060	Sec1 family protein	0	0	0	14	13	13.5	13.5	#DIV/0!	-5.04	no	0	N/A	N/A	vesicle docking involved in exocytosis;vesicle-mediated transport
	TGGT1_299210	CTP synthase	0	0	0	13	14	13.5	13.5	#DIV/0!	-5.67	no	0	N/A	ATP binding;CTP synthase activity;hydrolase activity	'de novo' CTP biosynthetic process;CTP biosynthetic process;glutamine metabolic process;pyrimidine nucleotide biosynthetic process
	TGGT1_313430	hypothetical protein	0	2	1	13	16	14.5	13.5	14.5	-5.87	no	0	N/A	N/A	N/A
	TGGT1_221460	phosphoglycerate mutase family protein	0	0	0	14	12	13	13	#DIV/0!	-0.52	no	0	N/A	N/A	N/A
	TGGT1_221522	adaptor complexes medium subunit family protein	7	9	8	22	20	21	13	2.625	-3.64	no	0	COPI vesicle coat;Golgi membrane;clathrin adaptor complex	protein binding	intracellular protein transport;protein transport;retrograde vesicle-mediated transport, Golgi to endoplasmic reticulum;vesicle-mediated transport
	TGGT1_231640	alveolin domain containing intermediate filament IMC1	11	10	10.5	27	20	23.5	13	2.2381	-4	no	0	cytoplasm;inner membrane pellicle complex	N/A	N/A
	TGGT1_232350	lactate dehydrogenase LDH1	2	6	4	19	15	17	13	4.25	0.78	no	0	cytoplasm;inner membrane pellicle complex	L-lactate dehydrogenase activity;catalytic activity;oxidoreductase activity;oxidoreductase activity, acting on the CH-OH group of donors, NAD or NADP as acceptor	carbohydrate metabolic process;carboxylic acid metabolic process;obsolete oxidation-reduction process
	TGGT1_235620	deoxyhypusine synthase	0	0	0	15	11	13	13	#DIV/0!	-4.87	no	0	N/A	deoxyhypusine synthase activity	obsolete deoxyhypusine biosynthetic process from spermidine;peptidyl-lysine modification to peptidyl-hypusine
	TGGT1_244470	hypothetical protein	0	0	0	13	13	13	13	#DIV/0!	-4.21	no	0	N/A	N/A	N/A
	TGGT1_246740	hypothetical protein	0	0	0	11	15	13	13	#DIV/0!	-3.36	no	0	dynactin complex	N/A	microtubule-based process
	TGGT1_254300	hypothetical protein	0	5	2.5	15	16	15.5	13	6.2	-3.07	no	0	N/A	N/A	N/A
	TGGT1_259260	membrane protein FtsH1	3	2	2.5	15	16	15.5	13	6.2	-4.16	no	1	apicoplast;integral component of membrane	ATP binding;ATP hydrolysis activity;metalloendopeptidase activity;microtubule-severing ATPase activity	proteolysis
	TGGT1_290200	NAD/NADP octopine/nopaline dehydrogenase, alpha-helical domain-containing protein	10	12	11	26	22	24	13	2.18182	-0.87	no	0	N/A	obsolete coenzyme binding;oxidoreductase activity	obsolete oxidation-reduction process
	TGGT1_294270	histone arginine methyltransferase PRMT4/CARM1	0	0	0	14	12	13	13	#DIV/0!	0.52	no	0	cytoplasm;nucleus	histone-arginine N-methyltransferase activity;methyltransferase activity;protein methyltransferase activity;protein-arginine N-methyltransferase activity	peptidyl-arginine methylation;protein methylation
	TGGT1_295620	hypothetical protein	0	0	0	20	6	13	13	#DIV/0!	-2.26	no	0	N/A	metal ion binding	N/A
	TGGT1_312090	ribosomal protein RPL23	11	13	12	28	22	25	13	2.08333	-4.32	no	0	ribosome	structural constituent of ribosome	translation
	TGGT1_313910	RNA recognition motif 2 protein	8	6	7	21	19	20	13	2.85714	-5.42	no	0	N/A	nucleic acid binding	N/A
	TGGT1_314430	serine/threonine specific protein phosphatase	3	4	3.5	15	18	16.5	13	4.71429	0.97	no	0	N/A	phosphatase activity;phosphoprotein phosphatase activity;protein tyrosine phosphatase activity;protein tyrosine/serine/threonine phosphatase activity	dephosphorylation;protein dephosphorylation;regulation of exit from mitosis
	TGGT1_321680	hypothetical protein	0	0	0	14	12	13	13	#DIV/0!	-0.07	no	0	N/A	RNA binding	N/A
	TGGT1_205440	CCT chaperonin gamma subunit	10	10	10	25	20	22.5	12.5	2.25	-4.52	no	0	cytoplasm	1-phosphatidylinositol-3-phosphate 5-kinase activity;ATP binding;transferase activity;unfolded protein binding	cellular protein metabolic process;protein folding
	TGGT1_216020	peptidase family c78 protein	0	2	1	13	14	13.5	12.5	13.5	-0.45	no	0	N/A	N/A	N/A
	TGGT1_217890	putative alkyl hydroperoxide reductase/ Thiol specific antioxidant/ Mal allergen	12	12	12	23	26	24.5	12.5	2.04167	0.23	no	0	obsolete cell	antioxidant activity;oxidoreductase activity;peroxidase activity;peroxiredoxin activity	cell redox homeostasis;obsolete oxidation-reduction process
	TGGT1_232060	hypothetical protein	0	0	0	11	14	12.5	12.5	#DIV/0!	0.66	no	0	N/A	N/A	N/A
	TGGT1_234505	putative phenylalanyl-tRNA synthetase alpha chain A	0	0	0	12	13	12.5	12.5	#DIV/0!	-4.4	no	0	cytoplasm	ATP binding;aminoacyl-tRNA ligase activity;nucleotide binding;phenylalanine-tRNA ligase activity;tRNA binding	phenylalanyl-tRNA aminoacylation;tRNA aminoacylation;tRNA aminoacylation for protein translation
	TGGT1_250680	TBC domain-containing kinase (incomplete catalytic triad)	0	0	0	10	15	12.5	12.5	#DIV/0!	-0.06	no	0	intracellular anatomical structure	ATP binding;GTPase activator activity;protein kinase activity	protein phosphorylation;regulation of GTPase activity
	TGGT1_273905	hypothetical protein	0	0	0	15	10	12.5	12.5	#DIV/0!	-0.53	no	0	N/A	N/A	N/A
	TGGT1_291620	hypothetical protein	0	6	3	15	16	15.5	12.5	5.16667	-3.8	no	0	N/A	N/A	N/A
	TGGT1_320570	putative elongation factor Tu	3	0	1.5	14	14	14	12.5	9.33333	-4.9	no	0	N/A	GTP binding;GTPase activity;sulfate adenylyltransferase (ATP) activity;translation elongation factor activity	N/A
	TGGT1_218760	putative SNAP protein (soluble N-ethylmaleimide-sensitive factor Attachment Protein)	0	0	0	13	11	12	12	#DIV/0!	-5.35	no	0	N/A	protein binding	intracellular protein transport
	TGGT1_228660	Sec7 domain-containing protein	0	0	0	16	8	12	12	#DIV/0!	-5.35	no	0	N/A	ARF guanyl-nucleotide exchange factor activity	regulation of ARF protein signal transduction
	TGGT1_229140	MaoC family domain-containing protein	2	3	2.5	15	14	14.5	12	5.8	-0.04	no	0	N/A	3alpha,7alpha,12alpha-trihydroxy-5beta-cholest-24-enoyl-CoA hydratase activity;oxidoreductase activity	metabolic process
	TGGT1_240280	S1/P1nuclease	2	3	2.5	15	14	14.5	12	5.8	-2	YES	1	integral component of membrane	endonuclease activity;hydrolase activity, acting on ester bonds;nucleic acid binding	DNA catabolic process
	TGGT1_243800	putative long-chain fatty acid CoA ligase	9	10	9.5	30	13	21.5	12	2.26316	0.25	no	0	N/A	acyl-CoA ligase activity;catalytic activity;decanoate-CoA ligase activity;long-chain fatty acid-CoA ligase activity	metabolic process
	TGGT1_254690	phospholipase/carboxylesterase	0	0	0	12	12	12	12	#DIV/0!	0.16	no	1	integral component of membrane	acylglycerol lipase activity;hydrolase activity;serine-type peptidase activity	metabolic process;proteolysis
	TGGT1_294010	yrdC domain-containing protein	2	4	3	15	15	15	12	5	-4.28	no	0	N/A	double-stranded RNA binding	N/A
	TGGT1_307770	fumble protein	0	0	0	11	13	12	12	#DIV/0!	-3.98	no	0	N/A	ATP binding;pantothenate kinase activity	coenzyme A biosynthetic process
	TGGT1_309220	GTPase activating protein for Arf protein	0	0	0	12	12	12	12	#DIV/0!	-4.23	no	0	N/A	GTPase activator activity;metal ion binding;zinc ion binding	regulation of GTPase activity
Rab1a	TGGT1_214770	putative small GTP binding protein rab1a	3	4	3.5	17	13	15	11.5	4.28571	-5.27	no	0	cytoplasm;intracellular anatomical structure;nucleus	GTP binding;GTPase activity	small GTPase mediated signal transduction
	TGGT1_223790	hypothetical protein	0	0	0	14	9	11.5	11.5	#DIV/0!	0	no	0	N/A	N/A	N/A
	TGGT1_240870	putative beta adaptin protein	10	10	10	26	17	21.5	11.5	2.15	-2.83	no	0	clathrin adaptor complex;membrane coat	clathrin binding;protein binding	intracellular protein transport;protein transport;vesicle-mediated transport
	TGGT1_243430	OTU family cysteine protease	0	3	1.5	15	11	13	11.5	8.66667	0.43	no	0	N/A	peptidase activity	N/A
	TGGT1_271600	hypothetical protein	0	0	0	15	8	11.5	11.5	#DIV/0!	0.17	no	0	N/A	N/A	N/A
	TGGT1_276890	hypothetical protein	5	2	3.5	18	12	15	11.5	4.28571	-0.58	no	0	N/A	N/A	N/A
	TGGT1_297230	Vps53 family protein	0	5	2.5	13	15	14	11.5	5.6	-3.61	no	0	GARP complex;cytosol	N/A	retrograde transport, endosome to Golgi
	TGGT1_298630	vacuolar transporter chaperone VTC2	0	0	0	13	10	11.5	11.5	#DIV/0!	-3.3	no	2	cytoplasm;integral component of membrane	N/A	N/A
	TGGT1_311140	hypothetical protein	0	0	0	12	11	11.5	11.5	#DIV/0!	-0.58	no	0	N/A	N/A	N/A
	TGGT1_318570	SFT2 family protein	0	0	0	11	12	11.5	11.5	#DIV/0!	-0.17	no	4	integral component of membrane	N/A	protein transport;vesicle-mediated transport
	TGGT1_210300	hypothetical protein	0	0	0	13	9	11	11	#DIV/0!	-0.82	no	0	N/A	N/A	N/A
	TGGT1_236840	putative zinc finger (C-x8-C-x5-C-x3-H)-2	0	0	0	11	11	11	11	#DIV/0!	-3.3	no	0	N/A	metal ion binding	N/A
	TGGT1_238390	hypothetical protein	2	0	1	14	10	12	11	12	-3.38	no	10	integral component of membrane	N/A	N/A
	TGGT1_259200B	Na+/H+ exchanger NHE1	0	0	0	10	12	11	11	#DIV/0!	-1.46	no	0	integral component of membrane;plasma membrane	solute:proton antiporter activity	cation transport;transmembrane transport
	TGGT1_261410	protein-tyrosine-phosphatase	0	0	0	11	11	11	11	#DIV/0!	-2.85	no	0	N/A	heat shock protein binding;protein tyrosine phosphatase activity	N/A
	TGGT1_264760	Oxysterol-binding protein	0	0	0	13	9	11	11	#DIV/0!	-6.07	no	0	N/A	phospholipid binding;protein binding	N/A
	TGGT1_272030A	kelch repeat-containing protein	0	0	0	13	9	11	11	#DIV/0!	-1.35	no	0	N/A	protein binding	N/A
	TGGT1_273920	putative aldose reductase	0	0	0	13	9	11	11	#DIV/0!	-1.59	no	0	N/A	methylglyoxal reductase (NADPH-dependent) activity;oxidoreductase activity	obsolete oxidation-reduction process
	TGGT1_321420	kelch repeat-containing protein	0	0	0	17	5	11	11	#DIV/0!	0.87	no	0	N/A	protein binding	N/A
	TGGT1_202380	putative rab GDI alpha	0	0	0	9	12	10.5	10.5	#DIV/0!	-5.31	no	0	N/A	GDP-dissociation inhibitor activity;Rab GDP-dissociation inhibitor activity	protein transport;small GTPase mediated signal transduction
	TGGT1_203910	TBC domain-containing protein	0	0	0	13	8	10.5	10.5	#DIV/0!	0.53	no	0	intracellular anatomical structure	GTPase activator activity	regulation of GTPase activity
	TGGT1_206590	calcium-dependent protein kinase CDPK2A	2	8	5	16	15	15.5	10.5	3.1	-2.05	no	0	N/A	ATP binding;calcium ion binding;calmodulin-dependent protein kinase activity;protein kinase activity	protein phosphorylation
	TGGT1_212260	Sjogren's syndrome/scleroderma autoantigen 1 (Autoantigen p27) protein	0	0	0	14	7	10.5	10.5	#DIV/0!	-4.5	no	0	N/A	N/A	N/A
	TGGT1_214120	hypothetical protein	0	0	0	10	11	10.5	10.5	#DIV/0!	0.2	no	0	N/A	N/A	N/A
	TGGT1_219590	RuvB family 1 protein	0	0	0	13	8	10.5	10.5	#DIV/0!	-4.12	no	0	Ino80 complex;NuA4 histone acetyltransferase complex;R2TP complex	5'-3' DNA helicase activity;ATP binding;DNA helicase activity;four-way junction helicase activity	DNA recombination;DNA repair
	TGGT1_223940	GAP45 protein	6	8	7	18	17	17.5	10.5	2.5	-4.14	no	0	cytoplasm;inner membrane pellicle complex	N/A	N/A
	TGGT1_229180	HEAT repeat-containing protein	7	6	6.5	18	16	17	10.5	2.61538	-5.05	no	0	nucleus	Ran GTPase binding	intracellular protein transport;protein import into nucleus
	TGGT1_230450	bifunctional GMP synthase/glutamine amidotransferase protein	9	7	8	21	16	18.5	10.5	2.3125	-4.16	no	0	N/A	ATP binding;GMP synthase (glutamine-hydrolyzing) activity;asparagine synthase (glutamine-hydrolyzing) activity;hydrolase activity;pyrophosphatase activity;transferase activity	GMP biosynthetic process;asparagine biosynthetic process;glutamine metabolic process;purine nucleotide biosynthetic process
	TGGT1_230700	hypothetical protein	0	0	0	11	10	10.5	10.5	#DIV/0!	-5.39	no	0	N/A	N/A	N/A
	TGGT1_248100	synaptobrevin protein	3	2	2.5	12	14	13	10.5	5.2	-0.55	no	1	integral component of membrane	N/A	vesicle-mediated transport
	TGGT1_254520	mediator complex subunit MED11	0	0	0	9	12	10.5	10.5	#DIV/0!	-0.46	no	0	prefoldin complex	unfolded protein binding	protein folding
	TGGT1_262040	SAC3/GANP family protein	14	6	10	22	19	20.5	10.5	2.05	-0.03	no	0	cytoplasm;eukaryotic 43S preinitiation complex;eukaryotic 48S preinitiation complex;eukaryotic translation initiation factor 3 complex	ribosome binding;translation initiation factor activity	formation of cytoplasmic translation initiation complex;regulation of translational initiation
	TGGT1_269990	hypothetical protein	0	0	0	11	10	10.5	10.5	#DIV/0!	-0.47	no	0	N/A	N/A	N/A
	TGGT1_273070	putative GTPase activating protein for adp ribosylation factor	0	0	0	11	10	10.5	10.5	#DIV/0!	-3.81	no	0	N/A	GTPase activator activity;metal ion binding;zinc ion binding	regulation of GTPase activity
	TGGT1_284530	hypothetical protein	0	0	0	12	9	10.5	10.5	#DIV/0!	0.74	no	2	integral component of membrane	inward rectifier potassium channel activity	potassium ion transport;regulation of ion transmembrane transport
	TGGT1_285500	hypothetical protein	0	0	0	11	10	10.5	10.5	#DIV/0!	-3.01	no	4	integral component of membrane	N/A	N/A
	TGGT1_286920	SWIRM domain-containing protein	0	0	0	10	11	10.5	10.5	#DIV/0!	-5.1	no	0	nucleus	DNA binding;protein binding	N/A
	TGGT1_289050	putative FIKK kinase	0	0	0	12	9	10.5	10.5	#DIV/0!	1.42	no	0	N/A	ATP binding;protein kinase activity	protein phosphorylation
	TGGT1_289680	Ras-related protein Rab11	0	5	2.5	15	11	13	10.5	5.2	-3.58	no	0	apical part of cell;cytoplasm;intracellular anatomical structure;nucleus	GTP binding;GTPase activity	small GTPase mediated signal transduction
	TGGT1_294550	dynein heavy chain	6	4	5	21	10	15.5	10.5	3.1	-3.3	no	0	dynein complex	ATP binding;ATP hydrolysis activity;microtubule motor activity	microtubule-based movement
	TGGT1_356300	DNA-directed RNA polymerase I	0	0	0	10	11	10.5	10.5	#DIV/0!	-3.49	no	0	RNA polymerase II, core complex	DNA binding;DNA-directed 5'-3' RNA polymerase activity	transcription by RNA polymerase II;transcription, DNA-templated
	TGGT1_220270	alveolin domain containing intermediate filament IMC6	0	0	0	11	9	10	10	#DIV/0!	-3.19	no	0	N/A	N/A	N/A
	TGGT1_220910	HEAT repeat-containing protein	0	0	0	9	11	10	10	#DIV/0!	-2.05	no	0	N/A	protein binding	N/A
	TGGT1_226410	EF-1 guanine nucleotide exchange domain-containing protein	0	4	2	12	12	12	10	6	2.47	no	0	eukaryotic translation elongation factor 1 complex	translation elongation factor activity	translational elongation
	TGGT1_228400	WD domain, G-beta repeat-containing protein	0	0	0	11	9	10	10	#DIV/0!	-0.86	no	0	N/A	phosphatidylinositol binding;protein binding	N/A
	TGGT1_238950	putative fatty acyl-CoA desaturase	3	0	1.5	14	9	11.5	10	7.66667	-3.7	no	14	integral component of membrane	oxidoreductase activity, acting on paired donors, with oxidation of a pair of donors resulting in the reduction of molecular oxygen to two molecules of water;stearoyl-CoA 9-desaturase activity	fatty acid biosynthetic process;lipid metabolic process;obsolete oxidation-reduction process
	TGGT1_243210	DUF862 domain-containing protein	0	0	0	9	11	10	10	#DIV/0!	-0.73	no	0	N/A	N/A	N/A
	TGGT1_246340	DnaJ domain-containing protein	0	0	0	11	9	10	10	#DIV/0!	-1.72	no	3	integral component of membrane	heat shock protein binding	N/A
	TGGT1_255250	putative tRNA (cytosine(34)-C(5))-methyltransferase	0	0	0	10	10	10	10	#DIV/0!	-0.92	no	0	N/A	RNA binding;methyltransferase activity;tRNA (cytosine-5-)-methyltransferase activity	N/A
	TGGT1_285220	CAP-Gly domain-containing protein	0	0	0	10	10	10	10	#DIV/0!	-5.39	no	0	N/A	protein binding	N/A
	TGGT1_286230	hypothetical protein	0	2	1	13	9	11	10	11	-1.94	no	0	N/A	N/A	N/A
	TGGT1_288740	putative L-asparaginase	0	0	0	11	9	10	10	#DIV/0!	0.26	no	0	N/A	1-alkyl-2-acetylglycerophosphocholine esterase activity;asparaginase activity	cellular amino acid metabolic process
	TGGT1_297060	phosphoglycerate mutase PGMII	0	0	0	10	10	10	10	#DIV/0!	-4.54	no	0	cytoplasm	bisphosphoglycerate mutase activity;catalytic activity;intramolecular transferase activity, phosphotransferases;phosphoglycerate mutase activity	glycolytic process
	TGGT1_297080	pyridoxal kinase	0	0	0	11	9	10	10	#DIV/0!	-0.41	no	0	N/A	pyridoxal kinase activity	pyridoxal 5'-phosphate salvage
	TGGT1_305450	acetyltransferase, GNAT family protein	4	8	6	17	15	16	10	2.66667	-1.32	no	1	integral component of membrane	N-acetyltransferase activity	N/A
	TGGT1_309200	zinc finger (CCCH type) motif-containing protein	0	0	0	12	8	10	10	#DIV/0!	0.41	no	0	N/A	metal ion binding;nucleic acid binding;zinc ion binding	N/A
	TGGT1_200470	hypothetical protein	0	0	0	10	9	9.5	9.5	#DIV/0!	0.19	no	0	N/A	N/A	N/A
	TGGT1_202690	DNA-directed RNA polymerase II RPB9	0	0	0	10	9	9.5	9.5	#DIV/0!	-2.89	no	0	N/A	DNA binding;DNA-directed 5'-3' RNA polymerase activity;nucleic acid binding;zinc ion binding	mRNA cleavage;transcription, DNA-templated
	TGGT1_208590	putative vacuolar ATP synthase subunit 54kD	3	7	5	16	13	14.5	9.5	2.9	-4.78	no	0	vacuolar proton-transporting V-type ATPase, V1 domain	ATPase-coupled transmembrane transporter activity;proton-transporting ATPase activity, rotational mechanism	proton transmembrane transport
	TGGT1_209880	putative glutamic acid-rcih protein	0	0	0	9	10	9.5	9.5	#DIV/0!	-5.26	no	0	N/A	N/A	N/A
	TGGT1_214260	putative alpha-glucan water dikinase 1	3	5	4	17	10	13.5	9.5	3.375	0.35	no	0	N/A	ATP binding;alpha-glucan, water dikinase activity;kinase activity;maltodextrin water dikinase;starch, H2O dikinase activity	phosphorylation
	TGGT1_232550	hypothetical protein	0	0	0	9	10	9.5	9.5	#DIV/0!	-0.66	no	0	N/A	N/A	N/A
	TGGT1_238190	DNA-directed RNA polymerase II RPB3	0	0	0	12	7	9.5	9.5	#DIV/0!	-4.42	no	0	N/A	DNA binding;DNA-directed 5'-3' RNA polymerase activity;protein dimerization activity	transcription, DNA-templated
	TGGT1_244310	GTP-binding protein	0	0	0	8	11	9.5	9.5	#DIV/0!	-3.71	no	0	integral component of membrane	GTP binding;ferrous iron transmembrane transporter activity	iron ion transport
	TGGT1_249710	Parkinson disease 7 domain containing 1 family protein	0	0	0	7	12	9.5	9.5	#DIV/0!	0	no	0	N/A	N/A	N/A
	TGGT1_250820	hypothetical protein	0	0	0	9	10	9.5	9.5	#DIV/0!	0.5	no	0	N/A	N/A	N/A
	TGGT1_264860	zinc finger, C3HC4 type (RING finger) domain-containing protein	0	3	1.5	13	9	11	9.5	7.33333	-2.12	no	0	RQC complex	ubiquitin protein ligase activity	ribosome-associated ubiquitin-dependent protein catabolic process
	TGGT1_267660	hypothetical protein	0	0	0	11	8	9.5	9.5	#DIV/0!	-2.76	no	0	N/A	N/A	N/A
	TGGT1_268850	enolase 2	0	0	0	9	10	9.5	9.5	#DIV/0!	-3.38	no	0	cytoplasm;nucleus;phosphopyruvate hydratase complex	magnesium ion binding;phosphopyruvate hydratase activity	glycolytic process
	TGGT1_273560	putative kinesin heavy chain	2	3	2.5	14	10	12	9.5	4.8	-0.94	no	0	N/A	ATP binding;microtubule binding;microtubule motor activity	microtubule-based movement
	TGGT1_281950	putative membrane protein	0	0	0	7	12	9.5	9.5	#DIV/0!	-4.49	no	0	transcription factor TFIIF complex	ATP binding	transcription by RNA polymerase II;transcription initiation from RNA polymerase II promoter
	TGGT1_288460	hypothetical protein	0	0	0	11	8	9.5	9.5	#DIV/0!	-0.85	no	0	N/A	N/A	nuclear export
TgSORTLR	TGGT1_290160	putative sortilin	0	0	0	8	11	9.5	9.5	#DIV/0!	-3.67	no	1	Golgi apparatus;integral component of membrane	protein binding	N/A
	TGGT1_294898	tetratricopeptide repeat-containing protein	0	0	0	10	9	9.5	9.5	#DIV/0!	-0.32	no	0	N/A	protein binding	N/A
	TGGT1_314070	hypothetical protein	0	0	0	11	8	9.5	9.5	#DIV/0!	1.83	no	0	N/A	N/A	N/A
	TGGT1_203150	hypothetical protein	0	0	0	7	11	9	9	#DIV/0!	-1.08	no	0	N/A	N/A	N/A
	TGGT1_209100	PUB domain-containing protein	0	2	1	13	7	10	9	10	-3.3	no	0	N/A	N/A	N/A
	TGGT1_213740	hypothetical protein	3	4	3.5	16	9	12.5	9	3.57143	0.41	no	0	N/A	N/A	N/A
	TGGT1_216000	alveolin domain containing intermediate filament IMC3	0	0	0	11	7	9	9	#DIV/0!	-4.22	no	0	inner membrane pellicle complex	N/A	N/A
	TGGT1_216900	cytokine induced apoptosis inhibitor 1 family protein	0	0	0	10	8	9	9	#DIV/0!	-2.88	no	0	cytoplasm;mitochondrial intermembrane space	2 iron, 2 sulfur cluster binding;4 iron, 4 sulfur cluster binding;electron transfer activity;iron-sulfur cluster binding;metal ion binding	iron-sulfur cluster assembly
	TGGT1_217510	hypothetical protein	0	0	0	9	9	9	9	#DIV/0!	2.07	no	0	N/A	N/A	N/A
	TGGT1_219190	nuclear movement protein domain containing protein	0	0	0	8	10	9	9	#DIV/0!	-1.68	no	0	N/A	N/A	N/A
	TGGT1_223620	putative SNARE protein	0	0	0	10	8	9	9	#DIV/0!	-4.44	no	1	Golgi apparatus;integral component of membrane	SNAP receptor activity	protein transport;vesicle-mediated transport
	TGGT1_225745	hypothetical protein	0	0	0	9	9	9	9	#DIV/0!	0.53	no	2	integral component of membrane	N/A	N/A
	TGGT1_236240	Tyrosine kinase-like (TKL) protein	0	0	0	7	11	9	9	#DIV/0!	-0.57	no	0	N/A	ATP binding;MAP kinase kinase kinase activity;protein kinase activity	protein phosphorylation
	TGGT1_256970	putative vacuolar ATP synthase subunit A	8	10	9	20	16	18	9	2	-3.61	no	0	proton-transporting V-type ATPase, V1 domain;proton-transporting two-sector ATPase complex;proton-transporting two-sector ATPase complex, catalytic domain	ATP binding;ATPase-coupled transmembrane transporter activity;hydrolase activity;proton-transporting ATP synthase activity, rotational mechanism;proton-transporting ATPase activity, rotational mechanism	ATP metabolic process;proton transmembrane transport
	TGGT1_257380	hypothetical protein	0	0	0	11	7	9	9	#DIV/0!	0.56	YES	0	N/A	N/A	N/A
	TGGT1_269480	adaptor complexes medium subunit family protein	0	7	3.5	12	13	12.5	9	3.57143	-4.81	no	0	clathrin adaptor complex	protein binding	intracellular protein transport;vesicle-mediated transport
	TGGT1_295850	cyclic nucleotide-binding domain-containing protein	0	0	0	10	8	9	9	#DIV/0!	-1.58	no	0	N/A	N/A	N/A
	TGGT1_305820	SGS domain-containing protein	4	2	3	14	10	12	9	4	0.44	no	0	N/A	S100 protein binding;tubulin binding;ubiquitin protein ligase binding	N/A
	TGGT1_310802	CRAL/TRIO domain-containing protein	0	0	0	7	11	9	9	#DIV/0!	-1.26	no	0	N/A	N/A	N/A
	TGGT1_312600	heat shock protein HSP21	0	0	0	11	7	9	9	#DIV/0!	0.55	no	0	cytoplasm	N/A	N/A
	TGGT1_315150	putative eukaryotic initiation factor-4E	3	4	3.5	12	13	12.5	9	3.57143	-1.99	no	0	cytoplasm	RNA binding;translation initiation factor activity	translational initiation
	TGGT1_320600	cold-shock DNA-binding domain-containing protein	0	0	0	8	10	9	9	#DIV/0!	0.66	no	0	N/A	DNA binding;nucleic acid binding	regulation of transcription, DNA-templated
	TGGT1_214600	hypothetical protein	0	0	0	10	7	8.5	8.5	#DIV/0!	-4.78	no	0	N/A	N/A	N/A
	TGGT1_216880	guanine nucleotide-binding protein	10	6	8	17	16	16.5	8.5	2.0625	-5.07	no	0	N/A	histone acetyltransferase activity;protein binding	N/A
	TGGT1_218830	hypothetical protein	0	0	0	6	11	8.5	8.5	#DIV/0!	-4.15	no	0	N/A	N/A	N/A
	TGGT1_230590	chitobiosyldiphosphodolichol beta-mannosyltransferase	0	0	0	8	9	8.5	8.5	#DIV/0!	-2.51	no	3	integral component of membrane	chitobiosyldiphosphodolichol beta-mannosyltransferase activity;mannosyltransferase activity	N/A
	TGGT1_231920	oxidoreductase, short chain dehydrogenase/reductase family protein	0	0	0	6	11	8.5	8.5	#DIV/0!	0.4	no	0	N/A	oxidoreductase activity;sepiapterin reductase activity	metabolic process
	TGGT1_252340	hypothetical protein	0	0	0	10	7	8.5	8.5	#DIV/0!	-4.59	no	11	integral component of membrane	N/A	N/A
	TGGT1_254370	guanylyl cyclase	0	0	0	9	8	8.5	8.5	#DIV/0!	-3.56	no	19	integral component of membrane	ATP binding;ATPase-coupled intramembrane lipid transporter activity;catalytic activity;guanylate cyclase activity;hydrolase activity;magnesium ion binding;metal ion binding;nucleotide binding;phosphorus-oxygen lyase activity	cyclic nucleotide biosynthetic process;intracellular signal transduction;metabolic process;phospholipid transport
	TGGT1_256980	glycerol-3-phosphate-acyltransferase	8	7	7.5	14	18	16	8.5	2.13333	-2.36	YES	4	integral component of membrane	acyltransferase activity;glycerone-phosphate O-acyltransferase activity	metabolic process
	TGGT1_293220	DHHC zinc finger domain-containing protein	0	0	0	9	8	8.5	8.5	#DIV/0!	-2.06	no	2	integral component of membrane	palmitoyltransferase activity;zinc ion binding	N/A
	TGGT1_295650	hypothetical protein	0	0	0	10	7	8.5	8.5	#DIV/0!	0.09	no	0	N/A	N/A	N/A
	TGGT1_300290	SNARE domain-containing protein	0	0	0	11	6	8.5	8.5	#DIV/0!	-1.71	no	1	integral component of membrane	protein binding	N/A
	TGGT1_305340	corepressor complex CRC230	7	9	8	22	11	16.5	8.5	2.0625	-4.69	no	0	N/A	protein binding	N/A
	TGGT1_310130	Spc97 / Spc98 family protein	0	0	0	10	7	8.5	8.5	#DIV/0!	-4.49	no	0	microtubule organizing center;spindle pole	gamma-tubulin binding	microtubule cytoskeleton organization;microtubule nucleation
	TGGT1_314875	RIC1 protein	0	0	0	9	8	8.5	8.5	#DIV/0!	-2.81	no	0	Ric1-Rgp1 guanyl-nucleotide exchange factor complex	N/A	intracellular protein transport
	TGGT1_320690	putative gamma-soluble NSF attachment protein	2	4	3	13	10	11.5	8.5	3.83333	0.23	no	0	N/A	protein binding	intracellular protein transport
	TGGT1_321560	zinc knuckle domain-containing protein	0	0	0	10	7	8.5	8.5	#DIV/0!	-3.33	no	0	obsolete cell	RNA binding;nucleic acid binding;zinc ion binding	RNA processing;cellular calcium ion homeostasis
	TGGT1_209130	regulator of chromosome condensation (RCC1) repeat-containing protein	0	0	0	8	8	8	8	#DIV/0!	-1.89	no	0	N/A	N/A	N/A
	TGGT1_209970	Spc97 / Spc98 family protein	0	0	0	10	6	8	8	#DIV/0!	-3.58	no	0	microtubule organizing center;spindle pole	gamma-tubulin binding	microtubule cytoskeleton organization;microtubule nucleation
	TGGT1_219310	DnaK family protein	0	0	0	8	8	8	8	#DIV/0!	-2.04	no	0	N/A	ATP hydrolysis activity	N/A
	TGGT1_223710	tetratricopeptide repeat-containing protein	2	3	2.5	11	10	10.5	8	4.2	-4.72	no	0	N/A	protein binding	N/A
	TGGT1_225150	hypothetical protein	6	5	5.5	19	8	13.5	8	2.45455	0.53	YES	2	integral component of membrane	N/A	N/A
	TGGT1_229640	hypothetical protein	0	0	0	12	4	8	8	#DIV/0!	-0.1	no	0	N/A	N/A	N/A
	TGGT1_229990	putative T-complex protein 1 subunit alpha	4	5	4.5	16	9	12.5	8	2.77778	-4.96	no	0	cytoplasm	ATP binding;unfolded protein binding	cellular protein metabolic process;protein folding
	TGGT1_230440	CHY zinc finger domain-containing protein	0	0	0	8	8	8	8	#DIV/0!	-2.49	no	0	N/A	zinc ion binding	N/A
	TGGT1_240410	protein kinase (incomplete catalytic triad)	0	0	0	11	5	8	8	#DIV/0!	-3.52	no	0	N/A	ATP binding;MAP kinase kinase activity;protein kinase activity	protein phosphorylation
Vps35	TGGT1_242660	putative vacuolar sorting protein 35	6	7	6.5	14	15	14.5	8	2.23077	-4.39	no	0	cytosol;retromer, cargo-selective complex	N/A	protein transport;retrograde transport, endosome to Golgi
	TGGT1_254710	serine esterase (DUF676) protein	0	0	0	7	9	8	8	#DIV/0!	0.31	no	0	N/A	N/A	N/A
	TGGT1_254870	hypothetical protein	0	0	0	9	7	8	8	#DIV/0!	0.64	no	0	N/A	N/A	N/A
	TGGT1_261010	putative tat-binding family protein	3	0	1.5	13	6	9.5	8	6.33333	-4.61	no	0	cytoplasm	ATP binding;ATP hydrolysis activity;four-way junction helicase activity;hydrolase activity;microtubule-severing ATPase activity	DNA recombination;DNA repair;protein catabolic process
	TGGT1_263090	14-3-3 protein	0	3	1.5	10	9	9.5	8	6.33333	-5.79	no	0	N/A	N/A	N/A
	TGGT1_267710	CPSF A subunit region protein	0	0	0	9	7	8	8	#DIV/0!	-1.21	no	0	nucleus	nucleic acid binding;protein binding	N/A
	TGGT1_272770	hypothetical protein	0	0	0	6	10	8	8	#DIV/0!	-4.32	no	0	N/A	N/A	ribosomal small subunit biogenesis
	TGGT1_273950	putative replication factor C subunit 5	3	2	2.5	12	9	10.5	8	4.2	-4.8	no	0	N/A	DNA binding	DNA replication
	TGGT1_280700	arginine decarboxylase	0	0	0	10	6	8	8	#DIV/0!	-1.36	no	0	N/A	arginine decarboxylase activity;catalytic activity	N/A
	TGGT1_293480	MoeA N-terminal region (domain I and II) domain-containing protein	0	0	0	8	8	8	8	#DIV/0!	-1.55	no	0	N/A	N/A	Mo-molybdopterin cofactor biosynthetic process;molybdopterin cofactor biosynthetic process
	TGGT1_298020	DEAD-family helicase	0	2	1	12	6	9	8	9	-4.44	no	0	N/A	ATP binding;helicase activity;nucleic acid binding	N/A
	TGGT1_305190	CorA family Mg2+ transporter protein	0	0	0	9	7	8	8	#DIV/0!	-3.16	no	2	integral component of membrane	N/A	N/A
	TGGT1_306220	hypothetical protein	0	0	0	9	7	8	8	#DIV/0!	-0.08	no	0	N/A	protein binding	mRNA cis splicing, via spliceosome
	TGGT1_306610	3' exoribonuclease family, domain 1 domain-containing protein	0	0	0	8	8	8	8	#DIV/0!	-4.19	no	0	N/A	N/A	N/A
	TGGT1_307570	putative glycerol-3-phosphate dehydrogenase (gpdh)	0	0	0	11	5	8	8	#DIV/0!	-3.03	no	0	cytoplasm;glycerol-3-phosphate dehydrogenase complex	NAD binding;glycerol-3-phosphate dehydrogenase [NAD+] activity;oxidoreductase activity;oxidoreductase activity, acting on CH-OH group of donors;oxidoreductase activity, acting on the CH-OH group of donors, NAD or NADP as acceptor;protein homodimerization activity	carbohydrate metabolic process;glycerol-3-phosphate catabolic process;glycerol-3-phosphate metabolic process;obsolete oxidation-reduction process
	TGGT1_317720	putative eukaryotic translation initiation factor 3 subunit 7	7	9	8	15	17	16	8	2	-4.82	no	0	cytoplasm;eukaryotic translation initiation factor 3 complex	translation initiation factor activity	translational initiation
	TGGT1_318210	hypothetical protein	0	0	0	10	6	8	8	#DIV/0!	0.64	no	0	N/A	N/A	N/A
	TGGT1_200460	hypothetical protein	0	0	0	8	7	7.5	7.5	#DIV/0!	0.45	no	0	N/A	N/A	N/A
	TGGT1_202540	3'5'-cyclic nucleotide phosphodiesterase domain-containing protein	0	0	0	6	9	7.5	7.5	#DIV/0!	-2.43	no	4	integral component of membrane	3',5'-cyclic-nucleotide phosphodiesterase activity;metal ion binding;phosphoric diester hydrolase activity	signal transduction
	TGGT1_207390	putative coatomer protein complex, gamma sub-unit	3	3	3	12	9	10.5	7.5	3.5	-4.14	no	0	clathrin adaptor complex	protein binding	intracellular protein transport;vesicle-mediated transport
	TGGT1_214350	putative GTP-binding protein	2	4	3	11	10	10.5	7.5	3.5	0.6	no	0	cytoplasm;integral component of membrane	ATP binding;ATP hydrolysis activity;GTP binding;ferrous iron transmembrane transporter activity;ribosomal large subunit binding;ribosome binding	iron ion transport
	TGGT1_220230A	leucine rich repeat-containing protein	0	0	0	11	4	7.5	7.5	#DIV/0!	-0.76	no	0	N/A	protein binding	N/A
	TGGT1_221710	TBC domain-containing protein	0	0	0	6	9	7.5	7.5	#DIV/0!	-2.04	no	0	intracellular anatomical structure	GTPase activator activity	regulation of GTPase activity
	TGGT1_223540	importin-beta N-terminal domain-containing protein	10	3	6.5	17	11	14	7.5	2.15385	-2.34	no	0	nucleus	Ran GTPase binding;obsolete protein transporter activity	intracellular protein transport
	TGGT1_228190	putative eukaryotic initiation factor-3, subunit 5	2	2	2	10	9	9.5	7.5	4.75	-5.13	no	0	eukaryotic translation initiation factor 3 complex	protein binding;translation initiation factor activity;translation initiation factor binding	translational initiation
	TGGT1_231600	HEAT repeat-containing protein	5	8	6.5	14	14	14	7.5	2.15385	-2.41	no	0	N/A	N/A	protein import into nucleus
	TGGT1_233905	putative histone kinase SNF1	0	0	0	6	9	7.5	7.5	#DIV/0!	-3.54	no	0	N/A	ATP binding;myosin light chain kinase activity;protein kinase activity;protein serine/threonine kinase activity	protein phosphorylation
	TGGT1_240810	hypothetical protein	4	3	3.5	12	10	11	7.5	3.14286	-5.4	no	10	integral component of membrane	N/A	N/A
	TGGT1_243920	putative DNA replication licensing factor MCM5	7	4	5.5	19	7	13	7.5	2.36364	-5.35	no	0	N/A	ATP binding;DNA binding;magnesium chelatase activity	DNA replication;DNA replication initiation;chlorophyll biosynthetic process;photosynthesis
	TGGT1_249730	hypothetical protein	0	2	1	9	8	8.5	7.5	8.5	-4.3	no	0	N/A	N/A	N/A
	TGGT1_252420	histone arginine methyltransferase PRMT3	0	0	0	8	7	7.5	7.5	#DIV/0!	-0.53	no	0	cytoplasm	histone-arginine N-methyltransferase activity;methyltransferase activity;protein methyltransferase activity;protein-arginine N-methyltransferase activity	metabolic process;protein methylation
	TGGT1_258240	chromodomain helicase DNA binding protein CHD1/SWI2/SNF2	3	3	3	13	8	10.5	7.5	3.5	-0.87	no	0	nucleus	ATP binding;DNA binding;helicase activity;nucleic acid binding	N/A
	TGGT1_268720	Hrf1 family protein	0	0	0	7	8	7.5	7.5	#DIV/0!	-4.94	no	4	endoplasmic reticulum membrane;integral component of membrane	N/A	endoplasmic reticulum to Golgi vesicle-mediated transport
	TGGT1_277790	hypothetical protein	0	0	0	9	6	7.5	7.5	#DIV/0!	-2.65	no	0	obsolete cell	electron transfer activity;protein-disulfide reductase activity	cell redox homeostasis;intracellular signal transduction
	TGGT1_280410	3'5'-cyclic nucleotide phosphodiesterase domain-containing protein	0	0	0	10	5	7.5	7.5	#DIV/0!	0.6	no	6	integral component of membrane	3',5'-cyclic-nucleotide phosphodiesterase activity;metal ion binding;phosphoric diester hydrolase activity	signal transduction
	TGGT1_285660A	DEAD/DEAH box helicase domain-containing protein	0	0	0	8	7	7.5	7.5	#DIV/0!	-0.98	no	0	N/A	ATP binding;helicase activity;hydrolase activity, acting on acid anhydrides, in phosphorus-containing anhydrides;nucleic acid binding	N/A
	TGGT1_299100	hypothetical protein	0	0	0	9	6	7.5	7.5	#DIV/0!	-3.89	no	0	N/A	N/A	N/A
	TGGT1_311240	putative DnaJ family chaperone	0	0	0	9	6	7.5	7.5	#DIV/0!	-3.96	no	0	N/A	ATP binding;heat shock protein binding;metal ion binding;unfolded protein binding	protein folding;response to heat
	TGGT1_312200	serine/threonine protein phosphatase	2	4	3	14	7	10.5	7.5	3.5	0.71	no	0	N/A	hydrolase activity;phosphoprotein phosphatase activity;protein binding	protein dephosphorylation
	TGGT1_312380	tetratricopeptide repeat-containing protein	0	0	0	6	9	7.5	7.5	#DIV/0!	0.12	no	0	N/A	protein binding	N/A
	TGGT1_312622	DUF803 domain-containing protein	7	6	6.5	19	9	14	7.5	2.15385	-4.13	no	10	integral component of membrane	magnesium ion transmembrane transporter activity	magnesium ion transport
	TGGT1_313360	hypothetical protein	0	0	0	7	8	7.5	7.5	#DIV/0!	-3.18	no	0	N/A	N/A	N/A
	TGGT1_320610	hypothetical protein	0	0	0	8	7	7.5	7.5	#DIV/0!	0.27	no	0	N/A	N/A	N/A
	TGGT1_200280	WD domain, G-beta repeat-containing protein	0	0	0	10	4	7	7	#DIV/0!	-1.28	no	0	N/A	protein binding	N/A
	TGGT1_203120	hypothetical protein	0	0	0	5	9	7	7	#DIV/0!	-4.2	no	0	N/A	N/A	N/A
	TGGT1_205030	hypothetical protein	0	0	0	7	7	7	7	#DIV/0!	-3.94	no	1	integral component of Golgi membrane	N/A	protein transport
	TGGT1_213000	putative replication factor C, subunit 5	0	0	0	10	4	7	7	#DIV/0!	-3.59	no	0	N/A	ATP binding;DNA binding;DNA-directed DNA polymerase activity	DNA replication
	TGGT1_221360	hypothetical protein	0	0	0	8	6	7	7	#DIV/0!	0.41	no	0	N/A	N/A	autophagy
	TGGT1_221660	DEAD/DEAH box helicase domain-containing protein	0	0	0	5	9	7	7	#DIV/0!	-4.4	no	0	N/A	ATP binding;helicase activity;nucleic acid binding	N/A
	TGGT1_222050	hypothetical protein	0	2	1	8	8	8	7	8	0.65	no	0	N/A	N/A	N/A
	TGGT1_224240	protein phosphatase 2C domain-containing protein	0	0	0	7	7	7	7	#DIV/0!	-3.89	no	0	N/A	catalytic activity;phosphoprotein phosphatase activity;protein serine/threonine phosphatase activity	protein dephosphorylation
	TGGT1_226460	hypothetical protein	0	0	0	6	8	7	7	#DIV/0!	-3.8	no	0	N/A	N/A	N/A
	TGGT1_240840	histone lysine demethylase JmjC NO66	0	0	0	8	6	7	7	#DIV/0!	-1.13	no	0	nucleus	2-oxoglutarate-dependent dioxygenase activity;iron ion binding;methyltransferase activity;protein binding	methylation
	TGGT1_242890	hypothetical protein	0	0	0	8	6	7	7	#DIV/0!	-2.43	no	0	N/A	lysine-acetylated histone binding;peptidase activator activity;proteasome binding	N/A
	TGGT1_244110	nucleosome assembly protein (nap) protein	0	0	0	8	6	7	7	#DIV/0!	-0.88	no	0	nucleus	N/A	nucleosome assembly
	TGGT1_244370	putative TDC1	5	5	5	13	11	12	7	2.4	-3.06	no	7	integral component of membrane	N/A	N/A
	TGGT1_249810	putative activating signal cointegrator 1 complex subunit 3	0	0	0	6	8	7	7	#DIV/0!	-1.53	no	0	N/A	ATP binding;DNA binding;helicase activity;hydrolase activity;nucleic acid binding	N/A
	TGGT1_251630	slc30a2 protein	0	0	0	8	6	7	7	#DIV/0!	-3.06	no	5	integral component of membrane	cation transmembrane transporter activity	cation transport;transmembrane transport
	TGGT1_258980	hypothetical protein	0	0	0	6	8	7	7	#DIV/0!	-2.09	no	0	CCR4-NOT complex	N/A	mRNA catabolic process
	TGGT1_261450	hypothetical protein	0	0	0	10	4	7	7	#DIV/0!	-0.43	no	0	N/A	N/A	N/A
	TGGT1_263420	ubiquitin-specific protease USP4	0	0	0	7	7	7	7	#DIV/0!	0.78	no	0	N/A	obsolete ubiquitin thiolesterase activity;thiol-dependent ubiquitinyl hydrolase activity	protein deubiquitination;ubiquitin-dependent protein catabolic process
	TGGT1_264752	HEAT repeat-containing protein	0	0	0	10	4	7	7	#DIV/0!	-2.16	YES	0	N/A	N/A	N/A
	TGGT1_270370	putative clathrin assembly protein AP19	0	0	0	11	3	7	7	#DIV/0!	-4.06	no	0	membrane	N/A	intracellular protein transport;protein transport
	TGGT1_281570	hypothetical protein	0	0	0	9	5	7	7	#DIV/0!	-0.19	no	0	N/A	N/A	N/A
	TGGT1_297650	Ser/Thr phosphatase family protein	6	3	4.5	12	11	11.5	7	2.55556	1.52	no	1	N/A	acid phosphatase activity;hydrolase activity	N/A
	TGGT1_305480	elongator complex protein ELP3	0	0	0	9	5	7	7	#DIV/0!	-3.28	no	1	integral component of membrane	N-acetyltransferase activity;catalytic activity;histone acetyltransferase activity;iron-sulfur cluster binding	N/A
	TGGT1_305510	hypothetical protein	4	5	4.5	14	9	11.5	7	2.55556	-1.29	no	0	N/A	N/A	N/A
	TGGT1_310640	phosphorylase family protein	3	6	4.5	12	11	11.5	7	2.55556	1.76	no	0	N/A	catalytic activity;purine-nucleoside phosphorylase activity	nucleoside metabolic process
	TGGT1_208790	putative MC family transporter	6	6	6	14	11	12.5	6.5	2.08333	0.59	no	0	integral component of membrane	N/A	N/A
	TGGT1_211410	translation initiation factor sui1 protein	0	0	0	10	3	6.5	6.5	#DIV/0!	-1.81	no	0	N/A	RNA binding;translation initiation factor activity	formation of translation preinitiation complex;translational initiation
	TGGT1_214830	hypothetical protein	0	0	0	6	7	6.5	6.5	#DIV/0!	-1.21	no	0	cytoplasm;nucleus	Ran GTPase binding;tRNA binding	tRNA export from nucleus;tRNA re-export from nucleus
	TGGT1_219290	putative F-actin-capping protein subunit beta	0	0	0	4	9	6.5	6.5	#DIV/0!	-1.3	no	0	F-actin capping protein complex;cytoplasm	actin binding	actin cytoskeleton organization;barbed-end actin filament capping
	TGGT1_220260	hypothetical protein	3	5	4	14	7	10.5	6.5	2.625	-0.65	no	0	RecQ family helicase-topoisomerase III complex	nucleotide binding	N/A
	TGGT1_222430	HECT-domain (ubiquitin-transferase) domain-containing protein	0	0	0	7	6	6.5	6.5	#DIV/0!	-2.39	no	0	intracellular anatomical structure	acid-amino acid ligase activity;ubiquitin-protein transferase activity	cellular protein modification process
	TGGT1_224600	GTP binding protein	0	0	0	8	5	6.5	6.5	#DIV/0!	-0.13	no	0	integral component of membrane	GTP binding;ferrous iron transmembrane transporter activity	iron ion transport
	TGGT1_227960	PCI domain-containing protein	6	4	5	12	11	11.5	6.5	2.3	-3.33	no	0	N/A	protein binding	N/A
	TGGT1_232180	UBA/TS-N domain-containing protein	0	2	1	9	6	7.5	6.5	7.5	-1.57	no	1	GPI-anchor transamidase complex	protein binding	attachment of GPI anchor to protein
	TGGT1_235420	hypothetical protein	0	0	0	7	6	6.5	6.5	#DIV/0!	-4.8	no	0	N/A	N/A	N/A
	TGGT1_237220	putative DNA replication licensing factor Mcm7	7	4	5.5	15	9	12	6.5	2.18182	-4.39	no	0	MCM complex;nucleus	ATP binding;ATP hydrolysis activity;DNA binding;DNA helicase activity;magnesium chelatase activity	DNA replication;DNA replication initiation;cell cycle;chlorophyll biosynthetic process;photosynthesis
	TGGT1_248810	nuclear factor NF7	0	0	0	9	4	6.5	6.5	#DIV/0!	-0.8	no	0	cytoplasm;nucleus	N/A	N/A
	TGGT1_253060	WD domain, G-beta repeat-containing protein	0	0	0	7	6	6.5	6.5	#DIV/0!	-3.21	no	0	N/A	protein binding	N/A
	TGGT1_260540	alveolin domain containing intermediate filament IMC14	0	0	0	8	5	6.5	6.5	#DIV/0!	1.75	no	0	N/A	N/A	N/A
	TGGT1_265180	hypothetical protein	4	0	2	8	9	8.5	6.5	4.25	-1.61	no	0	N/A	N/A	N/A
	TGGT1_269620	hypothetical protein	0	0	0	4	9	6.5	6.5	#DIV/0!	-0.34	no	0	N/A	N/A	N/A
	TGGT1_271990	hypothetical protein	0	0	0	8	5	6.5	6.5	#DIV/0!	-0.3	no	0	N/A	N/A	N/A
	TGGT1_278490	Zn-finger, RING domain containing protein	0	0	0	5	8	6.5	6.5	#DIV/0!	-0.01	no	0	N/A	ubiquitin protein ligase activity	N/A
	TGGT1_284620	hypothetical protein	0	0	0	6	7	6.5	6.5	#DIV/0!	-1.02	no	0	N/A	N/A	N/A
	TGGT1_289770	mu1 adaptin	7	6	6.5	11	15	13	6.5	2	-5.03	no	0	Golgi apparatus;apical part of cell;clathrin adaptor complex	protein binding	intracellular protein transport;vesicle-mediated transport
	TGGT1_306290	DNA-directed RNA polymerase III RPC1	0	0	0	11	2	6.5	6.5	#DIV/0!	-3.83	no	0	N/A	DNA binding;DNA-directed 5'-3' RNA polymerase activity;RNA-directed 5'-3' RNA polymerase activity	transcription, DNA-templated
	TGGT1_309210	putative peroxiredoxin 6	0	0	0	7	6	6.5	6.5	#DIV/0!	1	no	0	obsolete cell	antioxidant activity;oxidoreductase activity;peroxidase activity;peroxiredoxin activity	cell redox homeostasis;obsolete oxidation-reduction process
	TGGT1_310270	hypothetical protein	0	0	0	7	6	6.5	6.5	#DIV/0!	-1.55	no	0	Mon1-Ccz1 complex	N/A	regulation of autophagy
	TGGT1_310700	serine/threonine phosophatase PP1	2	3	2.5	12	6	9	6.5	3.6	-4.72	no	0	PTW/PP1 phosphatase complex;cytoplasm;nucleus;protein phosphatase type 1 complex	hydrolase activity;metal ion binding;phosphoprotein phosphatase activity;protein serine/threonine phosphatase activity	N/A
	TGGT1_318620	RNA-directed RNA polymerase	0	0	0	7	6	6.5	6.5	#DIV/0!	-4.67	no	0	N/A	RNA-directed 5'-3' RNA polymerase activity	N/A
	TGGT1_319620	hypothetical protein	0	0	0	5	8	6.5	6.5	#DIV/0!	-0.73	no	3	integral component of membrane	N/A	N/A
	TGGT1_321500	RNA recognition motif-containing protein	0	2	1	7	8	7.5	6.5	7.5	-5.18	no	0	ribonucleoprotein complex	RNA binding;nucleic acid binding;protein binding	N/A
	TGGT1_202770	RNA recognition motif-containing protein	6	5	5.5	14	9	11.5	6	2.09091	-3.03	no	0	N/A	RNA binding;nucleic acid binding	N/A
	TGGT1_205710	lysine-tRNA ligase	0	0	0	7	5	6	6	#DIV/0!	-5.22	no	0	cytoplasm	ATP binding;aminoacyl-tRNA ligase activity;lysine-tRNA ligase activity;nucleic acid binding;nucleotide binding;tRNA binding	lysyl-tRNA aminoacylation;tRNA aminoacylation;tRNA aminoacylation for protein translation
	TGGT1_207770	PCI domain-containing protein	3	3	3	9	9	9	6	3	-5.75	no	0	N/A	protein binding	N/A
	TGGT1_213930	3' exoribonuclease family, domain 1 domain-containing protein	0	0	0	4	8	6	6	#DIV/0!	-3.56	no	0	exosome (RNase complex)	N/A	RNA processing
	TGGT1_215040	HEAT repeat-containing protein	0	0	0	6	6	6	6	#DIV/0!	-0.87	no	0	N/A	N/A	SCF complex assembly
	TGGT1_215420	SNARE protein	0	0	0	5	7	6	6	#DIV/0!	-4.66	no	0	integral component of membrane	N/A	vesicle-mediated transport
	TGGT1_226950	IgA-specific metalloendopeptidase	0	0	0	7	5	6	6	#DIV/0!	-4.85	no	0	N/A	hydrolase activity	N/A
	TGGT1_233720	DNA-directed RNA polymerase II RPBABC8	3	3	3	12	6	9	6	3	-3.75	no	0	RNA polymerase I complex;RNA polymerase II, core complex;RNA polymerase III complex	DNA-directed 5'-3' RNA polymerase activity	transcription by RNA polymerase II;transcription by RNA polymerase III;transcription, DNA-templated
	TGGT1_236620	protein kinase (incomplete catalytic triad)	0	0	0	5	7	6	6	#DIV/0!	1.46	no	0	N/A	ATP binding;protein kinase activity	protein phosphorylation
	TGGT1_240710	RNA recognition motif-containing protein	0	0	0	6	6	6	6	#DIV/0!	-5	no	0	N/A	RNA binding;nucleic acid binding	RNA processing
	TGGT1_263060	Proteasome/cyclosome repeat-containing protein	0	3	1.5	11	4	7.5	6	5	-3.81	no	0	proteasome complex	enzyme regulator activity	regulation of protein catabolic process
	TGGT1_263180	myosin D	0	0	0	9	3	6	6	#DIV/0!	1.56	no	0	myosin complex	ATP binding;actin binding;cytoskeletal motor activity	N/A
	TGGT1_272740	DNA-directed RNA polymerase III RPC2	0	0	0	6	6	6	6	#DIV/0!	-3.38	no	0	N/A	DNA binding;DNA-directed 5'-3' RNA polymerase activity;ribonucleoside binding	transcription, DNA-templated
	TGGT1_278530	putative multiprotein bridging factor type 1 family transcriptional co-activator	0	0	0	6	6	6	6	#DIV/0!	1.07	no	0	N/A	DNA binding;sequence-specific DNA binding	N/A
	TGGT1_286490	putative G protein-coupled receptor 89 isoform 5	0	0	0	7	5	6	6	#DIV/0!	0.69	no	9	integral component of membrane;membrane	N/A	N/A
	TGGT1_287980	FHA domain-containing protein	0	0	0	5	7	6	6	#DIV/0!	-3.15	no	0	N/A	protein binding;zinc ion binding	N/A
	TGGT1_293050	sybindin family protein	0	0	0	5	7	6	6	#DIV/0!	-3.88	no	0	Golgi apparatus;TRAPP complex;cis-Golgi network;endoplasmic reticulum;intracellular anatomical structure	N/A	endoplasmic reticulum to Golgi vesicle-mediated transport;vesicle-mediated transport
	TGGT1_319640	hypothetical protein	0	0	0	5	7	6	6	#DIV/0!	1.47	no	1	integral component of membrane	N/A	N/A
	TGGT1_320740	hypothetical protein	0	0	0	6	6	6	6	#DIV/0!	-0.95	YES	1	N/A	N/A	N/A
	TGGT1_321590	hypothetical protein	0	0	0	7	5	6	6	#DIV/0!	0.62	no	6	integral component of membrane	N/A	N/A
	TGGT1_202920	p-aminobenzoic acid synthase	0	0	0	7	4	5.5	5.5	#DIV/0!	-3.74	no	0	N/A	4-amino-4-deoxychorismate synthase activity;anthranilate synthase activity;hydrolase activity;oxo-acid-lyase activity	biosynthetic process;glutamine metabolic process
	TGGT1_218300	zinc finger (CCCH type) motif-containing protein	0	0	0	7	4	5.5	5.5	#DIV/0!	1.21	no	0	N/A	metal ion binding;nucleic acid binding;zinc ion binding	N/A
	TGGT1_221590	dual specificity phosphatase, catalytic domain-containing protein	3	4	3.5	12	6	9	5.5	2.57143	0.39	no	0	N/A	phosphoprotein phosphatase activity;protein tyrosine/serine/threonine phosphatase activity	dephosphorylation;protein dephosphorylation
	TGGT1_223840	putative ATP-citrate lyase	0	0	0	5	6	5.5	5.5	#DIV/0!	0.49	no	0	N/A	ATP citrate synthase activity;acyltransferase, acyl groups converted into alkyl on transfer;binding;catalytic activity;lyase activity;obsolete cofactor binding	cellular carbohydrate metabolic process;metabolic process
	TGGT1_231000	START domain-containing protein	0	4	2	9	6	7.5	5.5	3.75	-2.33	no	1	integral component of membrane	lipid binding	N/A
	TGGT1_231940	ThiF family protein	2	0	1	6	7	6.5	5.5	6.5	0.55	no	0	N/A	catalytic activity;ubiquitin-like modifier activating enzyme activity	N/A
	TGGT1_236270	hypothetical protein	0	0	0	5	6	5.5	5.5	#DIV/0!	-0.72	no	0	N/A	N/A	N/A
	TGGT1_244840	zinc knuckle domain-containing protein	0	2	1	5	8	6.5	5.5	6.5	-3.58	no	0	N/A	nucleic acid binding;zinc ion binding	N/A
	TGGT1_255700	hypothetical protein	0	0	0	8	3	5.5	5.5	#DIV/0!	-4.1	no	0	N/A	N/A	N/A
	TGGT1_261210	putative 26s proteasome subunit p55	0	5	2.5	9	7	8	5.5	3.2	-4.01	no	0	proteasome complex	protein binding	N/A
	TGGT1_263330	Adaptin ear-binding coat-associated protein 2 (NECAP-2) isoform 2 family protein	0	0	0	7	4	5.5	5.5	#DIV/0!	1.25	no	0	membrane	N/A	endocytosis
	TGGT1_267620	multi-pass transmembrane protein	2	0	1	8	5	6.5	5.5	6.5	-4.9	no	3	integral component of membrane	N/A	N/A
	TGGT1_269740	R3H domain-containing protein	0	0	0	7	4	5.5	5.5	#DIV/0!	-0.97	no	0	N/A	nucleic acid binding;zinc ion binding	N/A
	TGGT1_271440	NPL4 family protein	3	2	2.5	9	7	8	5.5	3.2	-4.16	no	0	N/A	N/A	N/A
	TGGT1_272383	hypothetical protein	0	0	0	7	4	5.5	5.5	#DIV/0!	0.64	no	0	N/A	N/A	N/A
	TGGT1_279380	hypothetical protein	0	0	0	5	6	5.5	5.5	#DIV/0!	1.96	no	0	N/A	N/A	N/A
	TGGT1_281630	hydroxyacylglutathione hydrolase	0	0	0	7	4	5.5	5.5	#DIV/0!	-0.18	no	0	N/A	hydrolase activity;hydroxyacylglutathione hydrolase activity	methylglyoxal catabolic process to D-lactate via S-lactoyl-glutathione
	TGGT1_286550	hypothetical protein	0	0	0	4	7	5.5	5.5	#DIV/0!	-3.44	no	0	exosome (RNase complex)	N/A	RNA catabolic process;RNA processing
	TGGT1_290290	ubiquitin-activating enzyme E1 family protein	0	0	0	6	5	5.5	5.5	#DIV/0!	-4.25	no	0	N/A	ATP binding;catalytic activity;ubiquitin-like modifier activating enzyme activity	cellular protein modification process
	TGGT1_291020	myosin head (motor domain) domain-containing protein	0	0	0	4	7	5.5	5.5	#DIV/0!	-1.83	no	0	myosin complex	ATP binding;actin binding;cytoskeletal motor activity;protein binding	N/A
	TGGT1_291820	RNA helicase (UPF2 interacting domain) protein	4	4	4	9	10	9.5	5.5	2.375	-1.02	no	0	cytoplasm	ATP binding;DNA binding;helicase activity;zinc ion binding	nuclear-transcribed mRNA catabolic process, nonsense-mediated decay
	TGGT1_304990	guanylate-binding protein, N-terminal domain-containing protein	2	0	1	9	4	6.5	5.5	6.5	-5.5	no	4	integral component of membrane	GTP binding;GTPase activity	N/A
	TGGT1_305040	HEAT repeat-containing protein	0	2	1	7	6	6.5	5.5	6.5	-0.07	no	0	N/A	N/A	protein import into nucleus
	TGGT1_305800	6-pyruvoyl tetrahydrobiopterin synthase	0	0	0	5	6	5.5	5.5	#DIV/0!	0.34	no	0	N/A	6-pyruvoyltetrahydropterin synthase activity	N/A
	TGGT1_313665	hypothetical protein	0	0	0	6	5	5.5	5.5	#DIV/0!	0.19	no	0	N/A	N/A	N/A
	TGGT1_318350	Pumilio-family RNA binding repeat-containing protein	0	0	0	4	7	5.5	5.5	#DIV/0!	-0.28	no	0	N/A	RNA binding	N/A
	TGGT1_202950	hypothetical protein	0	0	0	4	6	5	5	#DIV/0!	-2.73	no	0	N/A	N/A	N/A
	TGGT1_205350	putative integral membrane protein, GNS1/SUR4 family protein	4	3	3.5	9	8	8.5	5	2.42857	0.24	no	7	integral component of membrane	3-oxo-arachidoyl-CoA synthase activity;3-oxo-cerotoyl-CoA synthase activity;3-oxo-lignoceronyl-CoA synthase activity;very-long-chain 3-ketoacyl-CoA synthase activity	fatty acid biosynthetic process
	TGGT1_213325	TBC domain-containing protein	0	0	0	3	7	5	5	#DIV/0!	-2.61	no	2	integral component of membrane;intracellular anatomical structure	GTPase activator activity	regulation of GTPase activity
	TGGT1_213870	UBA/TS-N domain-containing protein	0	0	0	4	6	5	5	#DIV/0!	-4.83	no	0	N/A	obsolete ubiquitin thiolesterase activity;protein binding;thiol-dependent ubiquitinyl hydrolase activity;zinc ion binding	protein deubiquitination;ubiquitin-dependent protein catabolic process
	TGGT1_214750	hypothetical protein	0	0	0	7	3	5	5	#DIV/0!	-5.01	no	0	N/A	N/A	N/A
	TGGT1_216730	MCM2/3/5 family protein	3	2	2.5	11	4	7.5	5	3	-5.46	no	0	N/A	ATP binding;DNA binding	DNA replication;DNA replication initiation
	TGGT1_218270	hypothetical protein	0	0	0	6	4	5	5	#DIV/0!	2.01	no	8	integral component of membrane	N/A	N/A
	TGGT1_218580	RNA methyltransferase, TrmH family protein	0	0	0	5	5	5	5	#DIV/0!	0.94	no	0	N/A	RNA binding;RNA methyltransferase activity;tRNA (guanosine-2'-O-)-methyltransferase activity	RNA processing
	TGGT1_221610	ubiquitin carboxyl-terminal hydrolase	2	2	2	8	6	7	5	3.5	-1.69	no	0	N/A	obsolete ubiquitin thiolesterase activity;thiol-dependent ubiquitinyl hydrolase activity	protein deubiquitination;ubiquitin-dependent protein catabolic process
	TGGT1_222952	phosphohistidine phosphatase	0	0	0	5	5	5	5	#DIV/0!	1.35	no	0	N/A	N/A	N/A
	TGGT1_224160	hypothetical protein	0	0	0	4	6	5	5	#DIV/0!	-2.04	no	0	N/A	N/A	N/A
	TGGT1_224870	hypothetical protein	0	0	0	6	4	5	5	#DIV/0!	-0.48	no	0	N/A	N/A	N/A
	TGGT1_233110	IMP dehydrogenasa	0	0	0	7	3	5	5	#DIV/0!	-1.21	no	0	cytoplasm	IMP dehydrogenase activity;catalytic activity;metal ion binding;nitronate monooxygenase activity;nucleotide binding;oxidoreductase activity;protein binding	GMP biosynthetic process;obsolete oxidation-reduction process;purine nucleotide biosynthetic process;thiamine biosynthetic process
	TGGT1_241840	hypothetical protein	0	0	0	5	5	5	5	#DIV/0!	0.4	no	0	N/A	protein binding	N/A
	TGGT1_246030	mediator complex subunit MED17	0	0	0	3	7	5	5	#DIV/0!	-4.73	no	0	N/A	N/A	N/A
	TGGT1_247648	Sybindin family protein	0	0	0	5	5	5	5	#DIV/0!	-5.2	no	0	Golgi apparatus;TRAPP complex;cis-Golgi network;endoplasmic reticulum	N/A	endoplasmic reticulum to Golgi vesicle-mediated transport;vesicle-mediated transport
	TGGT1_248960	methyltransferase domain-containing protein	0	0	0	8	2	5	5	#DIV/0!	-0.59	no	0	N/A	methyltransferase activity	metabolic process;methylation
	TGGT1_249780	hypothetical protein	0	0	0	6	4	5	5	#DIV/0!	1.62	no	0	N/A	cyclic-nucleotide phosphodiesterase activity	N/A
	TGGT1_253820	hypothetical protein	0	0	0	3	7	5	5	#DIV/0!	1.11	no	0	N/A	N/A	N/A
	TGGT1_253910	hypothetical protein	0	0	0	6	4	5	5	#DIV/0!	-1.07	no	0	N/A	N/A	N/A
	TGGT1_259560	endonuclease/exonuclease/phosphatase family protein	0	0	0	6	4	5	5	#DIV/0!	-0.46	no	0	N/A	endonuclease activity;poly(A)-specific ribonuclease activity	N/A
	TGGT1_261660	hypothetical protein	0	0	0	6	4	5	5	#DIV/0!	-0.15	no	0	N/A	GTPase activator activity	N/A
	TGGT1_271380	PUB domain-containing protein	0	0	0	10	0	5	5	#DIV/0!	0.05	no	0	N/A	N/A	N/A
	TGGT1_272760	hypothetical protein	0	0	0	6	4	5	5	#DIV/0!	-2.83	no	0	N/A	N/A	N/A
	TGGT1_285980B	glucosephosphate-mutase GPM1	6	4	5	13	7	10	5	2	1.5	no	0	apical part of cell;cytoplasm	intramolecular transferase activity, phosphotransferases;phosphoglucomutase activity	carbohydrate metabolic process;organic substance metabolic process
	TGGT1_289350	ATP-binding cassette G family transporter ABCG84	0	0	0	5	5	5	5	#DIV/0!	0.35	no	5	cytoplasm;endoplasmic reticulum;integral component of membrane;membrane	ABC-type phosphonate transporter activity;ATP binding;ATP hydrolysis activity	N/A
	TGGT1_308060	hypothetical protein	0	0	0	6	4	5	5	#DIV/0!	-1.61	no	0	N/A	N/A	N/A
	TGGT1_310070	putative methyltransferase	0	0	0	5	5	5	5	#DIV/0!	-1.22	no	0	cytoplasm	methyltransferase activity;thiopurine S-methyltransferase activity	metabolic process;methylation
	TGGT1_310440	membrane occupation and recognition nexus protein MORN1	0	0	0	5	5	5	5	#DIV/0!	-4.55	no	0	apical part of cell;cytoplasm;inner membrane pellicle complex;nucleus	histone-lysine N-methyltransferase activity	N/A
	TGGT1_314390	hypothetical protein	0	0	0	5	5	5	5	#DIV/0!	-0.01	no	0	N/A	N/A	N/A
	TGGT1_319650	3' exoribonuclease family, domain 1 domain-containing protein	0	0	0	6	4	5	5	#DIV/0!	-4.45	no	0	N/A	tRNA nucleotidyltransferase activity	N/A
