# Supplementary material for: Characterization and functional analysis of Toxoplasma Golgi-associated proteins identified by proximity labeling
Source: mBio. 2024 Sep 30;15(11):e02380-24. doi: 10.1128/mbio.02380-24 (PMC11559087; doi:10.1128/mbio.02380-24)
Supplement: Table S4 — Raw data for quantification of plaque assays and western blot. [file mbio.02380-24-s0009.xlsx]

## Sheet: Figure 1E
Plaque area measured in square millimeters
Strain:	ULP1AID (289120)
IAA:	-	-	-	+	+	+
Replicate:	1	2	3	1	2	3
	0.847506	1.02238	1.05477	0.0954195	0.200338	0.0454432
	1.16438	1.27002	0.378257	0.122691	0.182964	0.146907
	0.633516	0.891132	0.897103	0.12293	0.0681016	0.0813346
	0.742675	1.09353	1.04557	0.198494	0.0863202	0.0759296
	0.370848	1.46732	1.52159	0.151333	0.0395923	0.0500162
	1.20563	0.812194	0.924301	0.127716	0.137461	0.0318043
	1.24592	1.24825	1.08878	0.131517	0.145183	0.0941148
	1.026	1.79129	1.28087	0.129454	0.0999325	0.085355
	1.56612	1.14649	0.757179	0.122817	0.127943	0.088144
	1.0442	0.806157	0.779504	0.0940283	0.132722	0.0827257
	0.670473	0.701305	0.788118	0.145669	0.16667	0.0707109
	1.04105	0.550458	0.905663	0.172727	0.0794508	0.107228
	1.01422	1.19513	0.883125	0.0942946	0.0877713	0.102063
	0.714844	1.69784	0.550724	0.124581	0.0917984	0.0976427
	1.32307	1.10522	1.50055	0.159827	0.12104	0.0799434
	1.21092	0.97656	1.94642	0.142946	0.0918384	0.162902
	0.813252	0.698543	0.800532	0.178325	0.0932961	0.116793
	1.23145	0.987836	1.19989	0.0556408	0.16195	0.116826
	2.19064	0.912985	1.24165	0.115801	0.120993	0.0617181
	1.28447	1.03008	2.51975	0.107401	0.14913	0.098568
	0.934053	0.945428	0.88829	0.101723	0.165951	0.128921
	1.03308	1.7118	1.30126	0.119962	0.127597	0.128435
	1.6177	0.693084	0.292602	0.0815076	0.0329092	0.0947938
	1.44729	1.18451	0.673202	0.144284	0.250021	0.118584
	1.00781	0.87557	0.775564	0.123436	0.110716	0.094248
	0.85614	0.880628	1.05547	0.0717626	0.170317	0.187564
	1.00192	0.904678	0.856625	0.104878	0.0908532	0.159541
	1.3223	1.12456	1.04356	0.159521	0.103394	0.0858276
	1.45682	0.761366	1.18051	0.0637284	0.0824728	0.133148
	0.928508	0.755741	1.3323	0.112134	0.0666705	0.0655389
	0.902468	1.10822	1.26159	0.262409	0.0970836	0.0845696
	0.981792	1.03478	0.847726	0.1856	0.0775404	0.196896
	1.03861	0.906542	1.67882	0.0926105		0.113432
	1.0761	2.10748	1.04977	0.103733		0.183231
	1.43648	1.07115	1.90237	0.0798635		0.115282
	1.0304	0.869865	1.19494	0.186153		0.126598
	1.49375	0.993561	1.12351	0.111022		0.193841
	1.24483	0.915601	1.33539	0.109877		0.142514
	0.869206	0.909404	0.93589	0.137594		0.128449
	1.24911	0.810956	1.1975	0.139585		0.132948
	1.20147	1.15411	0.864593	0.19235		0.0988276
	1.18839	0.790734	0.883031	0.251765		0.202068
	1.55586	1.15757	1.20272	0.0603935		0.142613
	0.811901	1.1538	0.831877	0.111189
	1.07062	1.55117	1.40379	0.109365
	0.969411	1.09507	1.00052	0.188636
	0.816088	0.640605	1.29972	0.114683
	0.450692	1.57454	0.804599	0.122291
	1.14588	0.753671	0.887997	0.211747
	0.997202	0.591088	0.889808	0.13372
	0.711802	0.906855
	0.597885	1.05922
	0.726839
Mean plaque size for each replicate:	1.06629	1.04612	1.0812	0.131623	0.117501	0.112885
Mean of all 3 replicates:		1.06454			0.120669
Reduction (comparing +IAA to -IAA)				0.886646

## Sheet: Figure 1I
Plaque area measured in square millimeters
Strain:	wild-type (RHΔku80)			Δulp1 (289120)
Replicate:	1	2	3	1	2	3
	1.05866	1.198	1.73597	0.257151	0.103946	0.0420092
	1.88236	1.18557	1.14931	0.287488	0.195391	0.289694
	2.02438	1.51647	0.840223	0.356481	0.0672786	0.249267
	1.20984	1.51977	1.22384	0.676083	0.236309	0.09769
	1.3761	1.2696	1.06095	0.185868	0.143093	0.197328
	1.11969	1.44522	0.978134	0.258042	0.440579	0.177869
	0.673649	1.9865	1.57361	0.341804	0.247279	0.270354
	1.80639	1.83831	1.22253	0.265121	0.133546	0.274428
	1.44672	1.45805	1.35722	0.111625	0.0667587	0.157273
	1.40833	1.35718	0.961149	0.0897658	0.213199	0.150217
	1.71237	1.16406	1.02777	0.321505	0.291659	0.195089
	1.85633	1.88951	1.43068	0.0663017	0.310867	0.176909
	1.44123	0.927018	1.14368	0.207715	0.193832	0.151331
	1.197	1.18989	1.82017	0.202207	0.170796	0.249421
	1.03941	2.02967	0.898235	0.250015	0.217147	0.220587
	0.932326	1.46352	1.54042	0.221187	0.17515	0.170385
	1.22877	1.2047	1.2377	0.190375	0.0961703	0.219261
	1.81299	1.58972	1.42848	0.198071	0.113801	0.109939
	1.04431	1.19804	1.55969	0.243348	0.054144	0.269292
	1.20641	1.68743	0.862213	0.173041	0.207686	0.182782
	1.24707	1.4759	1.54524	0.345637	0.151651	0.238812
	1.25289	1.47001	1.08929	0.190181	0.241743	0.116047
	1.2407	1.27027	0.545068	0.160769	0.333588	0.224243
	1.36416	1.66476	1.17469	0.196123	0.089423	0.237178
	2.06502	1.74581	2.16218	0.202619	0.215045	0.15256
	1.42576	0.534853	1.21887	0.23147	0.160838	0.125628
	1.17326	0.986104	1.04657	0.188153	0.0706037	0.201687
	1.14406	0.736374	1.27183	0.0815902	0.0773053	0.311884
	1.22908	0.474676	1.46534	0.123485	0.22466	0.287888
	1.25782	1.3296	0.89207	0.0715236	0.511429	0.086675
	0.934771	1.0027	1.27898	0.220729	0.166083	0.105369
	1.4139	1.29157	1.4214	0.222918	0.229151	0.0908684
	1.56747	1.3916	1.67385	0.12012	0.274205	0.214199
	1.45865	1.31523	1.25053	0.714207	0.350882	0.261979
	1.92135	0.965291	1.49336	0.195306	0.322756	0.154725
	1.4454	1.52052	1.43932	0.175138	0.455308	0.103855
	1.12859	1.41957	1.15119	0.109128	0.567195	0.16005
	1.74175	0.626909	1.18265	0.157713	0.320893	0.14047
	1.76824	0.776355	1.73917	0.162741	0.080499	0.396976
	1.33824	1.79219	1.70803	0.124502	0.265641	0.0846753
	1.8173	1.29987	1.10278	0.15296	0.252746	0.122222
	1.4153	1.60705	2.62713	0.141876	0.157119	0.144573
	1.13728	1.41652	1.74187	0.255089	0.118606	0.171076
	0.986264	1.65783	1.39247	0.194015	0.251324	0.122925
	1.60144	0.680356	1.25563	0.219684	0.211577	0.366525
	1.4056	1.07294	0.973946	0.304611	0.428776	0.221192
	1.21516	0.623436	1.14638	0.117698	0.190158	0.107711
	1.59053	1.46436	1.33359	0.287231	0.2122	0.191941
	1.77126	1.34267	1.39206	0.161764	0.0260522	0.150429
	2.52958	1.13073	1.19748	0.252215	0.135626	0.150948
Mean plaque size for each replicate:	1.4213	1.30409	1.3193	0.219688	0.215434	0.185929
Mean of all 3 replicates:		1.34823			0.207017
Reduction (comparing KO to WT)					0.846453

## Sheet: Figure 2J
	-ionophore (control)
	Band	Adjusted Volume
	-ionophore -IAA MIC2	205380
	-ionophore +IAA MIC2	93700
	-ionophore -IAA GRA39	2261766
	-ionophore +IAA GRA39	1115403
	Ratio for -IAA (MIC2-IAA/GRA39-IAA)	0.0908051
	Ratio for +IAA (MIC2+IAA/GRA39+IAA)	0.0840055
	Reduction in secreted MIC2 (comparing -IAA to +IAA)	0.0748816
	+ionophore (experiment)
	Band	Adjusted Volume
	+ionophore -IAA MIC2	2480448
	+ionophore +IAA MIC2	1284762
	+ionophore -IAA GRA39	407197
	+ionophore +IAA GRA39	508352
	Ratio for -IAA (MIC2-IAA/GRA39-IAA)	6.09152
	Ratio for +IAA (MIC2+IAA/GRA39+IAA)	2.52731
	Reduction in secreted MIC2 (comparing -IAA to +IAA)	0.58511

## Sheet: Figure 5A
Number of plaques formed
Strain:	COG1AID (290310)						Sec31AID (311400)						TRAPPC11AID (264090)						TepsinIAA7 (301410)						GBF1AID (232190)
IAA:	-	-	-	+	+	+	-	-	-	+	+	+	-	-	-	+	+	+	-	-	-	+	+	+	-	-	-	+	+	+
Rep:	1	2	3	1	2	3	1	2	3	1	2	3	1	2	3	1	2	3	1	2	3	1	2	3	1	2	3	1	2	3
# parasites infected:	200	200	200	200	200	200	200	200	200	200	200	200	200	200	200	200	200	200	200	200	200	200	200	200	200	200	200	200	200	200
Plaque #:	70	80	75	0	0	0	100	83	92	0	0	0	102	88	82	0	0	0	84	79	98	0	0	0	98	94	91	0	0	0
Efficiency:	0.35	0.4	0.375	0	0	0	0.5	0.415	0.46	0	0	0	0.51	0.44	0.41	0	0	0	0.42	0.395	0.49	0	0	0	0.49	0.47	0.455	0	0	0
Average efficiency:		0.375			0			0.458333			0			0.453333			0			0.435			0			0.471667			0

## Sheet: Figure 6A
Plaque area measured in square millimeters
Strain:	GLP2AID (207370)						GLP3AID (216370)						WPDPAID (230400)						GLP1AID (258080)						Sec16-LAID (294730)						GLP4IAA7 (240220)
IAA:	-	-	-	+	+	+	-	-	-	+	+	+	-	-	-	+	+	+	-	-	-	+	+	+	-	-	-	+	+	+	-	-	-	+	+	+
Replicate:	1	2	3	1	2	3	1	2	3	1	2	3	1	2	3	1	2	3	1	2	3	1	2	3	1	2	3	1	2	3	1	2	3	1	2	3
	1.07709	1.11881	0.742095	0.0721354	0.119722	0.0233906	0.961777	0.721707	1.15402	0.57932	0.756021	0.454439	0.95741	1.52685	0.670819	0.60701	0.672663	0.933986	1.1787	1.21815	1.22533	0.906262	0.723384	0.687886	0.303925	0.780097	0.637923	0.419014	0.9943	0.531467	1.01557	0.491988	1.06783	0.989061	0.65256	0.803201
	0.955193	1.48438	0.893548	0.121393	0.0869858	0.0148305	0.990086	1.02925	0.622633	0.592306	0.790874	0.207041	0.709759	1.08602	1.21815	0.647002	0.778373	0.865006	0.918031	0.7605	0.999079	0.455118	0.871476	0.729402	0.728177	0.852785	0.86882	0.809159	0.500781	0.894933	1.32261	0.850062	0.816434	1.09768	0.480119	0.864653
	0.596287	0.726193	0.987177	0.051201	0.127017	0.0832383	1.05643	0.997734	0.798189	0.803527	0.485298	0.587833	1.46218	0.946633	1.32438	0.928328	0.579792	0.652081	0.675212	1.1529	0.710318	0.869266	0.597818	1.25594	0.942313	0.776096	1.01256	0.675352	0.611177	0.519798	1.58646	1.26235	1.30258	0.868307	0.959986	0.58981
	0.908386	0.847573	1.13629	0.0470208	0.144677	0.151353	0.720981	0.751008	1.1864	0.830013	0.406193	0.7522	0.677728	1.00401	0.8427	0.599036	0.510526	0.752153	0.996823	0.677635	0.97672	0.638848	0.661393	0.849783	0.780703	1.31372	0.479906	1.0821	0.518534	0.66323	0.55533	1.70204	1.26334	1.00862	0.415146	0.707715
	0.716475	0.8039	1.01057	0.0446711	0.0375022	0.0181121	1.01209	0.772988	0.948983	0.636578	0.823343	0.694622	0.846581	0.820009	0.602218	0.515804	0.366102	0.633882	0.953563	0.486956	1.53299	0.745903	0.538503	1.25069	0.83635	1.39833	0.708308	0.580312	0.727052	0.601912	0.741889	1.29014	0.683879	0.550711	0.420405	0.357875
	1.11818	0.570693	1.02544	0.0572916	0.0236236	0.0140051	1.16651	0.980754	0.943298	0.511691	0.350659	0.417077	0.729036	0.811828	1.09701	0.610878	0.520617	0.510213	1.37011	1.07175	0.818211	0.741882	0.746116	0.793909	1.20853	0.898421	0.497393	0.911494	0.516603	0.829727	0.550118	0.849124	1.16663	0.903646	1.33724	0.394571
	1.43341	1.00516	0.593771	0.0355918	0.0896617	0.0359845	0.857218	0.677109	0.94684	0.4494	0.515185	0.713719	0.55332	0.868574	0.962003	0.372778	0.507411	0.962609	1.25705	0.752033	0.747274	0.864187	0.823164	0.988129	1.05049	0.799773	0.941088	0.508702	0.634295	0.809638	1.26274	0.922371	1.26788	0.574867	0.983916	0.260425
	0.668269	0.968413	1.00396	0.0621774	0.104718	0.0211208	1.0219	0.969065	1.03268	0.292995	0.762537	0.418914	0.465841	0.827936	0.611643	0.630195	0.843353	0.525596	0.935983	0.623205	0.811748	0.714844	0.730706	0.333559	0.77794	0.839638	0.933653	0.548234	0.427148	0.688611	1.43174	0.849463	0.897908	0.836883	0.548168	0.817406
	0.834806	1.0658	0.739932	0.0766618	0.0562333	0.0233706	0.714758	0.871516	0.723824	0.422096	0.794814	0.511052	0.972407	0.566593	0.804526	0.705831	0.643687	0.5145	0.84943	0.957117	1.14962	0.931816	0.833155	0.845882	0.843226	0.731259	0.986658	1.38402	0.652141	0.530808	1.09253	1.09837	0.661872	1.08074	0.775624	0.494983
	0.659529	0.353768	0.922797	0.0913524	0.070864	0.0978491	0.935863	1.20197	0.848265	0.507284	0.600887	0.44106	1.04136	1.02446	1.51195	0.673095	0.909903	0.521116	1.70124	0.840963	0.48169	0.837242	1.26713	0.589151	1.15443	1.00689	1.22341	0.722799	0.376027	0.881381	0.932189	1.27899	0.985806	0.252477	0.369091	0.412344
	1.16046	1.06821	0.522068	0.0922444	0.0692132	0.0410101	0.993401	1.78369	0.67191	0.402166	0.554658	0.469902	0.881301	0.77581	0.874285	0.544001	0.398226	0.655542	0.977053	0.801224	0.724975	0.934812	0.822218	1.00213	0.578854	0.644839	0.794408	0.587687	0.654417	0.569229	0.912666	0.849783	0.952484	0.825706	0.703908	0.303059
	0.715443	1.3898	0.942932	0.0681882	0.0480725	0.098974	0.776569	0.800419	0.702583	0.567964	0.416844	0.699308	1.30862	0.74358	1.20951	0.994772	0.590589	0.927024	0.869905	0.681496	0.884369	1.06991	0.874145	0.706224	0.945102	1.01603	0.781089	0.474601	0.502778	0.945508	1.29274	0.4363	1.2738	0.950787	0.616496	0.38926
	0.681822	0.71294	0.881427	0.017087	0.0627033	0.025301	0.834153	1.01677	1.45091	0.643468	0.49057	0.567751	0.890453	1.0942	0.823017	0.333412	0.776396	0.511831	1.03116	0.628218	0.883391	0.653931	0.850868	1.1827	1.49203	1.12293	0.606864	0.516264	0.539255	0.539628	1.26342	1.0222	1.59413	0.516117	0.73245	1.21173
	1.9428	0.74115	0.89478	0.137641	0.109165	0.0351724	0.780683	1.02239	0.985919	0.523839	0.767516	0.35243	0.809591	0.817479	1.04339	0.794701	0.734414	0.60948	1.095	0.776655	0.91192	0.533457	0.815089	0.587001	0.489192	1.06325	0.848897	0.639833	0.692399	0.543908	1.42104	0.998966	1.65283	1.08239	0.507351	0.837814
	0.984289	1.08915	0.606298	0.165152	0.109165	0.117579	0.79735	0.738115	0.65676	0.79767	0.418202	0.379481	0.615444	0.904365	1.15027	0.568596	0.52487	0.517062	0.898521	0.972054	1.32536	0.591248	1.67828	0.620357	0.902634	1.59017	1.23071	0.625742	0.710458	0.555117	0.804632	1.53793	0.619584	0.74794	0.770145	0.520451
	0.983456	1.13305	1.06688	0.0991737	0.0967375	0.0888696	1.0369	0.792404	0.811076	0.90995	0.786081	0.396568	0.450299	1.14195	0.932056	0.838433	0.390518	0.806123	1.40666	0.780197	0.44331	1.18244	0.70257	0.531167	0.467825	0.831537	0.985553	0.761865	0.59662	0.602544	1.11682	1.05628	1.10435	0.622959	0.991324	0.608368
	0.677249	0.950973	0.859335	0.0277572	0.0929966	0.11009	0.98347	0.99649	1.1206	0.371793	0.362754	0.652134	0.483261	0.819256	0.652966	0.725441	0.691247	0.709313	1.45786	1.19365	1.34032	0.565827	0.765147	0.740438	0.78445	0.989201	1.12601	0.878265	0.618153	0.667584	0.449806	1.23619	0.915947	0.383881	0.701458	0.473663
	0.619671	0.435062	0.745597	0.0975961	0.0941082	0.0747114	0.825161	0.85347	0.951293	0.423926	0.522587	0.402832	1.01338	0.90318	0.74145	0.880908	0.627985	0.533005	0.900365	1.15688	1.09386	0.639633	1.25346	0.472844	0.891591	0.7823	0.868354	0.81672	0.853643	0.561088	0.541252	1.28853	1.81035	0.835784	0.81696	0.602977
	1.32928	0.542836	1.46139	0.00507883	0.0385339	0.0383209	0.583034	0.683279	1.0855	1.05176	0.566373	0.704686	1.07663	0.692439	0.797443	0.681875	0.991737	0.528026	1.20996	0.743247	0.594889	0.868487	0.867376	1.09268	0.638602	0.658038	0.82548	0.786673	0.586149	0.507497	1.49766	1.17748	1.0029	0.617228	0.797716	1.04189
	0.714851	0.628744	1.01464	0.0674693	0.038048	0.0646936	0.67454	0.609054	0.71764	0.383442	0.484879	0.50142	0.859215	0.287497	0.807102	0.59883	0.563484	0.831205	1.17991	0.848352	1.04109	0.726606	0.550784	0.908492	0.841629	0.744485	0.882965	0.552541	0.443556	0.881041	1.28978	1.7481	0.624876	0.515518	0.435888	0.703255
	0.68288	0.670865	0.851773	0.0111694	0.0904605	0.0148238	0.638555	0.80159	0.75403	0.54215	0.51458	0.769859	0.775038	0.485944	0.315513	0.763842	0.690641	0.786387	1.23078	0.645997	0.605666	0.966769	0.450425	0.783938	0.71517	1.00994	0.946806	0.84963	0.999292	0.631965	0.943531	0.450578	1.30056	0.372	0.636086	0.551576
	0.80364	1.0057	0.602484	0.0268785	0.0416491	0.0276041	0.974943	0.921599	0.923762	0.459651	0.785189	1.0057	0.85614	0.540859	1.23269	0.689304	1.01607	0.862164	0.925326	1.69721	0.653672	0.580931	0.50592	0.489292	0.847579	0.831478	0.922684	0.498232	0.292309	0.434443	0.990725	1.65584	0.361835	0.940489	0.136915	0.545279
	0.893888	0.831491	0.97923	0.0160286	0.0653925	0.0260931	0.983077	0.962449	1.02902	0.648793	0.465482	0.480139	0.881467	0.787459	0.637324	0.802549	0.717646	1.32021	0.468125	0.674713	0.757498	0.444834	0.932888	0.693703	0.97051	0.787399	0.773667	0.801677	0.888769	1.02712	0.953057	1.04897	1.78877	0.431135	0.315394	0.406426
	0.481058	0.923595	0.415206	0.0464683	0.0487981	0.154934	0.844158	1.08485	0.539594	0.422482	0.338491	0.693903	0.881507	0.692878	0.725714	0.600321	0.785502	0.789469	0.791686	0.767363	0.689463	0.627765	0.597645	0.798668	1.05144	1.41432	0.666698	0.403924	0.526188	0.569096	0.232541	0.705831	1.09738	1.12005	0.604095	0.498012
	1.01588	0.594383	1.00029	0.0796239	0.0234971	0.056859	0.915208	0.875869	1.17362	0.793683	0.545918	0.640492	0.891924	1.20222	0.847153	0.664488	0.885235	0.858669	0.898062	0.537185	0.907787	0.665926	1.15084	0.5359	0.807734	0.657839	0.835837	0.596933	1.17345	0.555716	1.23601	1.26909	0.9901	0.581909	0.780849	0.279136
	1.07953	0.387189	1.12322	0.0473536	0.0920447	0.13175	0.981579	1.05566	0.889508	0.418947	0.452422	0.606771	0.731465	0.814151	1.14071	0.655283	0.779631	0.676397	1.15146	0.502052	0.596766	0.65716	0.903806	0.762138	0.503024	0.631506	0.983057	0.675065	0.646869	0.301828	1.32882	0.475866	1.34212	0.670473	0.528691	0.789576
	0.571412	0.703648	0.735792	0.0933094	0.0622773	0.120354	0.897502	0.779691	0.639807	0.492294	0.410074	0.64406	0.774339	0.762105	0.813319	0.769027	0.774765	0.429291	0.691533	1.00373	1.65601	0.738807	1.07389	0.69347	1.31019	1.0491	0.686754	0.712621	0.385945	0.54436	1.4551	1.14203	1.05889	0.549266	0.432173	0.619977
	0.729788	0.825141	1.57247	0.0477131	0.0824795	0.0992736	0.715503	0.927756	0.248736	0.597126	0.488307	0.365743	0.781215	0.56202	1.20359	1.09176	0.430097	0.695075	0.495569	0.823383	0.637976	0.624637	0.644606	1.6271	1.37438	0.701971	0.872015	0.344821	0.654031	0.322869	0.526295	0.764341	1.01158	0.652627	0.498524	0.782846
	1.21161	0.91873	0.934632	0.0582568	0.0144577	0.0835445	0.861079	1.19409	0.664988	0.643428	0.605999	0.498551	0.902448	0.609107	1.0379	0.959627	0.870577	0.776209	0.898634	1.13198	0.841422	0.592207	0.84045	1.54748	0.543755	1.04462	0.844744	0.651855	0.565195	0.49726	0.975842	1.19839	0.887365	0.49505	0.497479	0.54689
	0.93593	0.923815	1.08041	0.115429	0.0110829	0.168014	1.02668	0.716948	1.24611	0.456363	0.493452	0.58977	0.942473	0.680011	1.19377	0.707083	0.545119	0.473916	0.735459	1.09276	1.02986	0.607164	0.900232	0.709805	0.79315	0.766598	1.23681	0.606019	0.683007	0.848511	0.904931	0.918537	0.769879	0.996683	0.723824	0.9809
	0.898714	1.55738	1.35745	0.0874784	0.0042601	0.0922045	1.36366	0.612722	0.733948	0.643547	0.469789	0.437499	0.788211	1.37153	0.499569	1.17585	0.453194	0.997635	0.682627	0.337806	0.961351	0.559058	0.456396	1.70029	0.839132	0.923935	0.751541	0.353888	0.369637	0.940782	1.24204	0.852452	0.857697	0.537105	0.122944	0.60514
	0.747301	0.955932	0.898341	0.0806356	0.0104705	0.121579	0.806589	1.1856	0.660894	0.381685	0.425444	0.660947	0.728184	1.2347	0.81059	0.512569	0.774765	0.397667	0.733715	1.35178	1.07423	1.54553	0.374449	0.555024	0.656188	0.86239	0.529297	0.63743	0.528279	0.58328	0.584958	1.29053	0.980288	0.867236	0.172421	0.560276
	0.940676	0.98735	1.01011	0.102109	0.0972234	0.0443582	0.711862	1.15344	0.644473	0.467519	0.543369	0.669547	0.839172	0.793856	0.64187	0.959933	0.469336	0.720029	0.526834	0.686235	1.15748	1.2988	0.572883	0.568942	0.685709	0.820927	1.52268	1.16082	0.513661	0.625342	0.880196		0.694089	0.334624	0.968313	0.544507
	0.990645	0.712155	0.579553	0.0315646	0.0435462	0.0924907	1.05805	0.955639	0.639813	0.442517	0.489678	0.446644	0.67187	0.851587	0.989361	0.610305	0.671038	0.492953	0.463765	0.555437	0.579952	1.02011	0.312884	0.592579	0.831218	0.58995	1.15833	0.75636	0.79076	0.681196	0.45384		0.763489	0.509993	0.760114	0.612622
	0.915155	0.846667	0.824142	0.0354853	0.0749577	0.0422282	1.41843	0.916986	0.897489	0.467785	0.561008	0.578841	0.762011	0.483634	0.754882	0.942613	0.678254	0.359659	0.89466	1.20102	0.845662	0.458346	0.896557	0.501467	0.734035	0.930551	0.788897	1.57361	0.807548	0.864959	1.62921		0.877653	0.683546	0.534116	0.427494
	0.938526	0.586156	0.867755	0.0950334	0.163301	0.0331422	0.7907	1.07822	1.22933	0.174065	0.424159	0.296409	1.17257	0.719324	0.997249	0.831697	0.663603	0.722632	0.677062	0.54271	0.9165	0.369696	0.534382	0.638795	0.827011	1.32599	0.601865	0.636804	0.77141	0.43037	0.99868		0.832742	0.571805	0.187331	0.895346
	0.901137	0.715077	0.353541	0.0571785	0.15116		0.894247	0.611863	1.59937	0.449141	0.436387	0.323754	1.15184	0.582821	0.809285	0.384221	0.647601	0.729016	0.678114	1.08968	1.0433	0.668549	0.726859	0.624597	0.947113	0.618386	0.651116	0.501959	0.416711	0.855547	1.00113		1.1044	0.537664	0.432959	0.836996
	0.965584	0.768002	0.836823	0.0988209	0.0238698		0.637963	0.960512	1.53415	0.677602	0.356929	0.620809	0.516097	0.825167	0.911541	0.726127	0.862243	0.611184	1.08443	0.855847	0.745357	0.840038	0.97901	0.724383	0.859035	0.976101	0.767769	0.484053	0.640133	0.504988	1.37951		0.60514	0.764215	0.371214	0.686887
	1.14638	0.742109	1.14937	0.0651861	0.0479926		0.84057	0.973026	0.744685	0.657339	0.48404	0.425697	0.5835	0.990712	0.738727	0.6828	0.69781	0.741576	0.737123	0.95926	0.689403	0.507144	0.70267	0.618872	0.661353	1.49859	0.863801	0.877427	0.639767	0.63994	0.467725		0.605752	0.921359	0.437365	0.616549
	0.368864	0.876501	1.04351	0.0755967	0.0602338		0.785269	0.406	0.63084	0.614146	0.410673	0.573169	0.675272	0.672097	0.806549	0.830239	0.283097	0.547376	0.57703	1.2267	0.70207	1.06171	1.14414	0.822764	0.977692	0.784696	1.03084	0.435275	0.717959	0.574101	1.15042		1.69029	0.487774	0.25942	0.625848
	0.798442	0.751421	0.911334	0.0285959	0.143911		0.625016	0.869106	0.450465	0.571645	0.444275	0.563331	0.980454	1.42929	0.977306	0.965644	0.466607	0.727005	1.00101	0.674606	1.36286	0.494065	0.725641	0.517522	0.686787	1.24169	0.694908	0.928055	0.621109	0.846042	1.15977		1.0529	0.537378	0.428146	0.619897
	0.811575	0.861751	0.696579	0.0924574	0.100339		1.16058	1.04755	0.934572	0.45792	0.318043	0.404756	0.821433	0.531141	0.651994	0.498418	0.724822	0.953802	1.21515	0.66542	1.15632	0.683007	1.24208	0.77826	0.461728	0.777294	1.52	0.655482	0.52493	0.30881	1.18111		0.873879	0.785202	0.557593	0.660082
	1.22094	0.705059	0.592846	0.14716	0.0952464		0.974457	1.27332	0.709246	0.301129	0.612968	0.609107	1.1929	0.80605	1.07192	0.597212	0.468271	0.680404	0.842634	0.623831	0.832549	0.633496	0.674067	0.726985	1.1082	0.819716	0.871882	0.762218	0.702137	0.787971	1.49022		0.861631	0.593491	0.722945	1.21192
	0.887225	0.687966	1.08828	0.0242027	0.103188		1.13374	1.0035	0.996583	0.721008	0.660768	0.750456	0.552228	1.32539	0.878512	0.748918	0.703435	0.529503	0.75644	0.595229	0.735539	1.29285	0.590469	0.57299	0.92466	0.724216	0.932389	0.510812	0.553619	0.543269	1.07346		1.77018	0.619984		1.10728
	0.862756	0.72588	0.857551	0.0571319	0.138287		0.595375	1.00657	1.18487	0.407332	0.379714	0.449174	0.684318	1.11137	1.40718	0.52061	0.807581	0.749983	0.989847	0.804299	1.10419	0.557973	1.56192	0.859474	1.00297	0.820408	0.642955	0.592759	0.609307	0.805005	0.665267		0.767896	0.643428		0.203073
	0.981333	1.055	0.871795	0.171256	0.0946141		0.793909	0.727438	0.678347	0.585916	0.437878	0.595488	1.12771	0.777321	0.709566	0.761166	0.279908	0.532379	0.86436	1.22255	0.681602	0.169479	0.185001	1.06082	0.717307	1.28244	0.777061	0.677854	0.46899	0.351152	0.960206		0.91853
	0.851567	0.846215	0.935936	0.046708	0.0596014		0.961417	0.603749	0.921931	0.404163	0.390205	0.599715	0.556688	0.722772	0.852212	0.837588	0.706923	0.749331	0.931936	1.24997	0.800845	0.961138	0.604987	0.717067	0.598816	0.803873	0.656241	0.833441	1.00684	0.683413	1.1		0.703249
	0.490969	0.566114	0.952151	0.049903	0.0247685		0.722685	0.499816	0.808107	0.176102	0.376692	0.596354	0.755714	0.685097		0.666559	0.699308	0.415619	0.797716	0.691726	0.879297	0.58165	0.878199	0.568377	0.888443	0.607716	0.81678	0.485957	0.621887	0.665274	0.694063
	0.593105	0.522408	0.750749	0.0912859	0.0878645		0.532399	1.30925	0.856825	0.731771	0.272273	0.578481		0.489831		0.281546	0.583014		0.839578	0.724929	0.569728	0.422562	0.602923	0.500388	0.93814	0.66574	0.708813	0.48872	0.576617	0.569768	1.40494
	0.55969	0.652873	0.657992	0.0219462			0.872135	0.653379	0.869778	0.622001	0.416231	0.401647				0.356577	0.698622		0.750915	0.621801	1.07133	0.609873	0.963687	1.31494	1.09681	0.967867	0.87125	0.632425	0.380114	0.610651	0.347178
	0.971755	1.06448	1.23334	0.148391				0.800718		0.199392	0.579639	0.428579							0.721487	0.977346	1.09524	0.822278	1.06277	0.893122	0.579926	0.839638	1.0573		0.552867	0.391982
	0.888217		0.612276					0.697464		0.681875	0.405029								0.827018		0.907254	0.50365	0.723531	0.728463	0.794708	0.911135				0.705525
	0.84511		1.08753					1.25797														0.512656	0.463798	0.473836	0.775291	0.826871				0.429817
								0.933161														0.611956		0.592559
																								0.428233
Mean plaque size for each replicate:	0.882231	0.835445	0.896517	0.070338	0.0750352	0.0690897	0.884804	0.909753	0.883884	0.538687	0.512527	0.541762	0.828792	0.84088	0.9007	0.696896	0.649132	0.68386	0.918127	0.856034	0.903551	0.72525	0.791562	0.779829	0.833343	0.912352	0.867154	0.68815	0.623232	0.631264	1.00984	1.05372	1.02625	0.69924	0.584299	0.635777
Mean of all 3 replicates:		0.871397			0.0714876			0.892814			0.530992			0.856791			0.676629			0.892571			0.765547			0.87095			0.647549			1.02994			0.639772
Reduction (comparing +IAA to -IAA)					0.917962						0.405261						0.210274						0.142312						0.256503						0.378823
